# Supplementary material for: Comparative effectiveness and cost-effectiveness of three first-line EGFR-tyrosine kinase inhibitors: Analysis of real-world data in a tertiary hospital in Taiwan
Source: PLoS One. 2020 Apr 8;15(4):e0231413. doi: 10.1371/journal.pone.0231413 (PMC7141611; doi:10.1371/journal.pone.0231413)
Supplement: S2 Appendix — (XLSX) [file pone.0231413.s002.xlsx]

## Sheet: Cohort
Cohort	Treatment	Age	Gender	Del19	PerformanceStatus	Recurrence	BrainMetastasis	FollowupTime	PD
PSM	AfatinibPO	50.5736	0	2	0	1	0	16.7667	0
PSM	AfatinibPO	75.7016	1	2	0	0	0	37.2333	0
PSM	AfatinibPO	84.7775	0	0	2	0	1	15.4	1
PSM	AfatinibPO	61.6427	0	1	0	0	1	4.16667	1
PSM	AfatinibPO	53.6619	1	1	0	0	0	21.0333	1
PSM	AfatinibPO	62.2396	0	2	1	0	1	8.13333	1
PSM	AfatinibPO	47.4251	1	1	0	0	1	14.5	1
PSM	AfatinibPO	64.8296	1	2	0	0	0	16.6333	1
PSM	AfatinibPO	84.3532	0	2	1	1	0	6.66667	1
PSM	AfatinibPO	52.0903	0	1	2	0	1	7.8	1
PSM	AfatinibPO	73.4784	0	1	1	1	0	18.7667	0
PSM	AfatinibPO	79.5893	0	2	1	0	1	28.4667	1
PSM	AfatinibPO	69.2786	1	2	0	0	1	13.3	1
PSM	AfatinibPO	70.6201	0	1	0	0	1	12.0333	1
PSM	AfatinibPO	44.731	1	1	0	0	0	12.1667	1
PSM	AfatinibPO	75.4442	1	1	0	1	0	19.3667	0
PSM	AfatinibPO	51.6112	0	1	0	1	0	14.9	0
PSM	AfatinibPO	61.3388	1	2	0	0	0	4.83333	1
PSM	AfatinibPO	62.9815	0	2	0	0	0	28.7	0
PSM	AfatinibPO	61.8125	0	2	0	1	0	50.1667	1
PSM	AfatinibPO	70.1081	0	1	0	0	0	11.3333	1
PSM	AfatinibPO	57.7796	0	2	0	0	0	22.1667	1
PSM	AfatinibPO	67.4442	0	2	0	0	1	6.23333	1
PSM	AfatinibPO	49.4648	0	2	3	0	1	13.3	1
PSM	AfatinibPO	50.4339	1	2	1	0	0	2.03333	1
PSM	AfatinibPO	69.2758	1	1	0	0	1	7.43333	1
PSM	AfatinibPO	53.6564	0	1	1	0	1	5.53333	1
PSM	AfatinibPO	59.54	0	0	1	0	0	10.7667	1
PSM	AfatinibPO	67.2854	1	1	0	1	0	22.5	0
PSM	AfatinibPO	64.4107	0	2	0	0	0	37.0667	1
PSM	AfatinibPO	58.2094	1	2	0	0	0	12.3333	1
PSM	AfatinibPO	61.4593	1	1	0	1	0	6.76667	1
PSM	AfatinibPO	54.3409	1	1	1	0	1	4.46667	1
PSM	AfatinibPO	67.8768	1	2	1	0	1	2.36667	1
PSM	AfatinibPO	58.3299	1	2	0	0	0	9.16667	1
PSM	AfatinibPO	78.6749	0	2	0	0	0	32.0667	0
PSM	AfatinibPO	76.5969	0	1	0	0	0	13.8333	0
PSM	AfatinibPO	52.5832	1	1	0	0	0	14.9333	1
PSM	AfatinibPO	64.4654	1	1	0	0	0	8.8	1
PSM	AfatinibPO	54.1465	0	1	1	0	1	10.2667	1
PSM	AfatinibPO	59.2991	0	1	1	0	1	4.66667	1
PSM	AfatinibPO	51.2663	0	1	0	1	0	20.3	0
PSM	AfatinibPO	54.2423	1	1	0	0	1	6.66667	1
PSM	AfatinibPO	55.989	0	1	0	0	0	8.63333	1
PSM	AfatinibPO	70.3737	0	1	1	0	1	19.0333	1
PSM	AfatinibPO	64.6078	1	2	0	0	0	9.66667	1
PSM	AfatinibPO	60.8487	0	2	0	0	1	18.4333	0
PSM	AfatinibPO	54.0835	1	2	0	0	1	3.36667	1
PSM	ErlotinibPO	78.9979	0	2	0	0	1	9.06667	0
PSM	ErlotinibPO	50.371	0	2	0	1	1	51.9667	0
PSM	ErlotinibPO	76.0192	0	1	2	0	0	5.56667	1
PSM	ErlotinibPO	50.3518	0	1	0	1	1	10.1	1
PSM	ErlotinibPO	71.2279	1	1	0	0	1	6.8	1
PSM	ErlotinibPO	74.3546	1	2	1	0	0	6.1	1
PSM	ErlotinibPO	54.6804	1	0	0	0	0	2.93333	1
PSM	ErlotinibPO	57.7495	1	2	0	0	0	14.9333	1
PSM	ErlotinibPO	79.1157	1	1	1	1	0	16.8	0
PSM	ErlotinibPO	65.3936	1	1	1	0	1	10.9667	1
PSM	ErlotinibPO	47.1896	1	2	0	0	0	80.2667	0
PSM	ErlotinibPO	65.5003	1	1	0	1	0	9.33333	1
PSM	ErlotinibPO	74.6174	0	2	0	0	1	12.7667	1
PSM	ErlotinibPO	63.4415	1	1	1	1	0	20.3	0
PSM	ErlotinibPO	74.538	1	2	0	0	1	6.5	1
PSM	ErlotinibPO	76.0246	1	2	1	0	0	6.56667	1
PSM	ErlotinibPO	86.6886	1	2	1	0	1	5.36667	1
PSM	ErlotinibPO	55.1184	1	1	1	0	0	5.26667	1
PSM	ErlotinibPO	61.6783	0	1	1	0	1	10	0
PSM	ErlotinibPO	59.7591	0	2	0	0	1	6.23333	1
PSM	ErlotinibPO	64.3833	0	2	1	0	0	17.0333	1
PSM	ErlotinibPO	48.23	0	2	0	0	1	16.9	0
PSM	ErlotinibPO	68.9309	0	1	0	1	0	35.9333	0
PSM	ErlotinibPO	51.2608	0	2	0	1	0	40.7667	1
PSM	ErlotinibPO	59.822	1	1	0	0	1	13.3333	1
PSM	ErlotinibPO	47.3347	1	2	1	0	0	17.7	1
PSM	ErlotinibPO	80.063	0	1	1	0	1	6.93333	0
PSM	ErlotinibPO	76.7721	0	1	1	0	1	6.06667	1
PSM	ErlotinibPO	54.5462	0	2	1	0	1	20.2	0
PSM	ErlotinibPO	59.5154	1	1	1	0	1	24.7333	1
PSM	ErlotinibPO	67.2772	0	2	0	0	1	12.6667	1
PSM	ErlotinibPO	54.0233	0	2	1	0	0	4.76667	1
PSM	ErlotinibPO	46.8693	0	1	2	1	1	10.0333	1
PSM	ErlotinibPO	30.8474	0	1	0	0	1	5.46667	1
PSM	ErlotinibPO	65.577	0	2	1	0	0	12.3	1
PSM	ErlotinibPO	54.7488	0	1	1	0	1	8.16667	0
PSM	ErlotinibPO	63.8357	0	2	1	0	0	17.5667	1
PSM	ErlotinibPO	71.9808	1	1	0	0	0	2.46667	1
PSM	ErlotinibPO	60.2053	0	2	0	0	1	3.56667	1
PSM	ErlotinibPO	47.4004	0	2	0	0	0	21.9667	1
PSM	ErlotinibPO	48.9966	1	1	1	0	1	3.96667	1
PSM	ErlotinibPO	66.0917	1	2	1	0	0	12	1
PSM	ErlotinibPO	67.6742	1	1	2	0	0	18.4667	0
PSM	ErlotinibPO	52.8433	0	1	0	0	1	16.7	0
PSM	ErlotinibPO	74.8693	0	1	0	0	0	15.7667	0
PSM	ErlotinibPO	63.1704	0	1	0	0	1	8.7	1
PSM	ErlotinibPO	74.0589	1	2	0	0	0	16.4	1
PSM	ErlotinibPO	47.2279	0	2	1	0	1	8.16667	0
PSM	GefitinibPO	63.4141	0	1	2	1	0	8.2	1
PSM	GefitinibPO	54.5572	0	1	0	0	1	10.2667	1
PSM	GefitinibPO	69.3142	1	2	3	0	1	24.6333	1
PSM	GefitinibPO	51.5072	0	1	0	0	1	29.4667	1
PSM	GefitinibPO	64.6543	0	2	1	0	0	9.1	1
PSM	GefitinibPO	52.3395	0	2	0	0	1	2.3	1
PSM	GefitinibPO	58.976	0	2	0	0	1	8.23333	1
PSM	GefitinibPO	55.7974	0	1	0	0	1	15.9	1
PSM	GefitinibPO	54.4175	0	2	1	0	0	2	1
PSM	GefitinibPO	56.5695	0	1	0	1	1	55.3	0
PSM	GefitinibPO	53.2238	0	2	0	1	0	2.23333	1
PSM	GefitinibPO	75.5318	0	2	0	0	1	18.8667	1
PSM	GefitinibPO	76.7775	1	2	1	0	0	24.2667	1
PSM	GefitinibPO	62.705	1	1	0	1	0	20.3	1
PSM	GefitinibPO	79.1814	0	1	0	0	0	50.4	1
PSM	GefitinibPO	74.1958	1	2	1	0	0	4.33333	1
PSM	GefitinibPO	79.7645	1	2	0	1	0	9.36667	1
PSM	GefitinibPO	46.9268	0	2	0	0	1	8.7	1
PSM	GefitinibPO	44.4189	0	1	0	0	0	9.6	1
PSM	GefitinibPO	78.653	1	1	1	1	0	37.4667	1
PSM	GefitinibPO	70.5243	0	1	0	1	1	49.6	0
PSM	GefitinibPO	68.4901	0	2	1	0	1	6.93333	1
PSM	GefitinibPO	66.7324	0	2	1	0	0	17.5	0
PSM	GefitinibPO	66.1355	1	2	1	0	1	30.3333	1
PSM	GefitinibPO	73.7221	0	1	0	0	1	8.5	1
PSM	GefitinibPO	50.0643	0	2	0	0	1	7.6	1
PSM	GefitinibPO	79.3949	0	2	1	0	1	59.0333	0
PSM	GefitinibPO	62.9185	0	2	0	0	1	7.83333	1
PSM	GefitinibPO	61.7221	0	1	0	0	1	5.8	1
PSM	GefitinibPO	65.1964	1	2	1	0	0	8.7	1
PSM	GefitinibPO	78.3682	0	1	0	0	0	33.8333	0
PSM	GefitinibPO	63.8576	1	1	1	0	1	12.8667	1
PSM	GefitinibPO	70.4257	0	2	0	0	1	27.9333	1
PSM	GefitinibPO	63.0992	1	0	0	0	1	37.9	0
PSM	GefitinibPO	72.6899	1	2	0	0	0	8.4	1
PSM	GefitinibPO	46.6037	1	1	0	0	1	11.9	1
PSM	GefitinibPO	50.8884	0	1	0	0	1	10.2667	1
PSM	GefitinibPO	76.0602	1	2	0	0	0	9.56667	1
PSM	GefitinibPO	91.614	1	1	2	0	1	31.3	1
PSM	GefitinibPO	74.078	1	1	0	0	0	12.1667	1
PSM	GefitinibPO	84.2847	1	1	1	0	0	37.7	1
PSM	GefitinibPO	71.2936	1	2	0	1	0	8.8	1
PSM	GefitinibPO	56.1944	0	1	0	0	1	2.43333	1
PSM	GefitinibPO	64.1232	1	2	0	1	0	21.9333	1
PSM	GefitinibPO	71.0034	0	1	1	0	1	14.8333	1
PSM	GefitinibPO	57.1964	0	2	1	0	1	11.9333	1
PSM	GefitinibPO	73.399	1	1	1	0	0	5.73333	1
PSM	GefitinibPO	49.6181	0	1	1	0	1	8.13333	1
PSM	GefitinibPO	68.9254	1	2	0	0	1	12.5333	1
PSM	GefitinibPO	63.6769	0	2	2	0	0	19.1333	1
PSM	GefitinibPO	52.9637	1	1	0	1	0	11.4	1
PSM	GefitinibPO	62.5106	1	2	1	0	1	27.4333	1
PSM	GefitinibPO	64.0219	0	1	0	0	0	31.7333	0
PSM	GefitinibPO	72.386	1	2	3	0	1	8.93333	1
PSM	GefitinibPO	73.1198	1	2	0	0	0	12.4333	1
PSM	GefitinibPO	61.4976	1	2	1	0	1	13.7	1
PSM	GefitinibPO	39.2608	0	1	1	0	1	12.4333	1
PSM	GefitinibPO	75.5702	0	1	1	0	0	14	1
PSM	GefitinibPO	70.2533	1	1	0	0	1	8.86667	1
PSM	GefitinibPO	83.5044	0	1	2	0	0	69.1667	0
PSM	GefitinibPO	60.1478	1	1	0	0	0	7.46667	1
PSM	GefitinibPO	43.7454	0	1	0	0	1	8.13333	1
PSM	GefitinibPO	56.0821	0	1	0	0	1	12	1
PSM	GefitinibPO	46.8255	0	2	0	0	0	21.6667	1
PSM	GefitinibPO	89.8453	1	2	3	0	0	4.8	1
PSM	GefitinibPO	63.321	0	2	0	0	0	11.5	1
PSM	GefitinibPO	63.2964	0	2	0	0	0	11.3	1
PSM	GefitinibPO	75.7399	1	2	1	0	0	10.0333	1
PSM	GefitinibPO	56.7693	1	2	0	0	0	59.8333	0
PSM	GefitinibPO	63.1047	0	1	1	0	1	6.53333	1
PSM	GefitinibPO	59.3703	0	2	0	0	1	15.7	1
PSM	GefitinibPO	67.9042	0	1	0	0	1	14.8667	1
PSM	GefitinibPO	54.6776	0	2	0	0	0	9.76667	1
PSM	GefitinibPO	57.8535	1	2	0	0	1	10.9	1
PSM	GefitinibPO	63.436	1	2	1	0	1	15.8333	1
PSM	GefitinibPO	35.436	0	2	0	0	1	3.26667	0
PSM	GefitinibPO	45.4565	0	1	0	0	0	7.4	1
PSM	GefitinibPO	48.8679	1	2	1	0	1	4.13333	1
PSM	GefitinibPO	42.694	0	1	0	0	0	24.1667	1
PSM	GefitinibPO	41.3224	1	1	0	0	0	30.8333	1
PSM	GefitinibPO	64.115	0	2	0	0	0	2.46667	1
PSM	GefitinibPO	45.755	0	1	1	0	1	42.7	0
PSM	GefitinibPO	51.5291	0	1	2	0	1	5.43333	1
PSM	GefitinibPO	63.2197	1	1	1	0	0	5.8	1
PSM	GefitinibPO	61.4374	0	2	0	0	1	4.76667	1
PSM	GefitinibPO	65.1581	1	1	0	1	0	9.73333	1
PSM	GefitinibPO	71.3922	0	1	0	0	1	19.4	1
PSM	GefitinibPO	73.243	0	1	2	0	1	2.76667	1
PSM	GefitinibPO	44.2601	1	2	0	0	1	5.4	1
PSM	GefitinibPO	54.1191	1	1	0	0	0	34.4	0
PSM	GefitinibPO	63.8275	0	1	1	0	1	10.8333	1
PSM	GefitinibPO	78.7242	0	2	1	0	1	10.5	1
PSM	GefitinibPO	59.0801	0	2	0	0	0	11.5	1
PSM	GefitinibPO	75.9863	1	2	3	1	0	20.5333	0
PSM	GefitinibPO	76.23	0	2	0	0	1	9.8	0
PSM	GefitinibPO	82.1136	0	1	2	0	1	26.1	0
Included	AfatinibPO	57.1984	0	0	0	1	0	26.4805	0
Included	AfatinibPO	48.1286	0	2	0	0	0	12.1561	0
Included	AfatinibPO	44.8098	0	1	0	0	0	14.7187	1
Included	AfatinibPO	67.9836	0	1	0	0	0	25.0021	0
Included	AfatinibPO	61.5841	0	1	0	0	0	18.6283	0
Included	AfatinibPO	79.1108	1	0	0	1	0	16.4271	0
Included	AfatinibPO	51.9973	1	0	0	0	0	11.8932	1
Included	AfatinibPO	37.9398	0	1	0	0	0	5.97947	1
Included	AfatinibPO	69.5212	0	0	2	0	0	11.4004	1
Included	AfatinibPO	62.7579	0	1	0	1	0	9.88912	0
Included	AfatinibPO	59.5404	0	0	0	1	0	29.6674	0
Included	AfatinibPO	49.5021	0	1	0	0	0	9.59343	1
Included	AfatinibPO	66.6895	0	0	1	0	0	0.821355	1
Included	AfatinibPO	60.8837	0	0	0	0	0	2.52977	0
Included	AfatinibPO	60.8208	0	0	3	0	1	4.27105	1
Included	AfatinibPO	59.6635	1	0	0	0	0	18.3655	0
Included	AfatinibPO	55.2202	1	1	0	1	0	34.037	0
Included	AfatinibPO	51.3051	1	1	0	0	0	9.03491	1
Included	AfatinibPO	56.1997	0	1	0	0	0	13.7988	0
Included	AfatinibPO	49.7319	0	1	0	0	0	9.62628	0
Included	AfatinibPO	45.2531	0	0	0	0	0	15.1786	1
Included	AfatinibPO	48.6484	1	1	0	0	0	14.7187	1
Included	AfatinibPO	68.9138	0	1	1	0	0	11.9589	0
Included	ErlotinibPO	77.4692	0	1	1	1	1	49.9055	1
Included	ErlotinibPO	37.067	0	1	2	1	1	12.9774	1
Included	ErlotinibPO	74.5581	1	2	2	0	0	5.22382	1
Included	ErlotinibPO	54.7387	0	2	0	1	1	26.7105	1
Included	ErlotinibPO	79.7756	0	2	0	0	1	12.8789	1
Included	ErlotinibPO	55.7155	1	2	3	0	0	0.952772	1
Included	ErlotinibPO	51.1436	1	2	0	0	1	10.4148	1
Included	ErlotinibPO	60.2025	1	2	0	0	1	12.4189	1
Included	ErlotinibPO	54.4077	0	2	1	0	1	1.18275	1
Included	GefitinibPO	85.2886	1	2	0	0	0	8.08214	1
Included	GefitinibPO	80.7168	1	1	3	0	0	6.07803	1
Included	GefitinibPO	49.5048	1	0	1	1	0	0.394251	1
Included	GefitinibPO	76.1806	1	2	1	0	0	21.5524	1
Included	GefitinibPO	65.8605	1	2	0	0	0	28.1232	0
Included	GefitinibPO	53.3105	0	1	0	0	0	8.73922	1
Included	GefitinibPO	58.0848	0	2	1	0	0	2.56263	1
Included	GefitinibPO	62.0246	0	2	0	0	0	24.4764	0
Included	GefitinibPO	49.1683	0	2	1	0	0	33.3799	1
Included	GefitinibPO	82.0465	1	2	0	1	0	6.47228	1
Included	GefitinibPO	79.1218	1	2	1	0	0	1.90554	1
Included	GefitinibPO	76.9986	0	1	0	0	0	22.8337	1
Included	GefitinibPO	75.0287	0	2	0	1	0	5.74949	1
Included	GefitinibPO	76.6758	0	2	0	1	0	6.89938	1
Included	GefitinibPO	82.4213	0	1	2	0	0	3.44969	1
Included	GefitinibPO	52.7743	0	0	0	0	1	4.46817	1
Included	GefitinibPO	66.881	1	2	1	0	0	10.8419	1
Included	GefitinibPO	66.0547	1	2	1	0	0	16.5585	1
Included	GefitinibPO	64.7223	0	1	3	0	1	13.5359	0
Included	GefitinibPO	81.6772	1	2	1	0	0	20.9281	1
Included	GefitinibPO	59.0369	1	1	0	0	0	15.9343	1
Included	GefitinibPO	86.4596	0	0	2	0	0	18.6612	0
Included	GefitinibPO	54.2791	1	2	0	1	0	23.7864	1
Included	GefitinibPO	56.4432	1	1	0	0	0	8.44353	1
Included	GefitinibPO	72.2572	0	2	0	1	0	58.0862	0
Included	GefitinibPO	61.9918	0	0	0	0	0	52.5667	0
Included	GefitinibPO	55.2476	0	2	1	1	0	26.5791	0
Included	GefitinibPO	85.8851	0	1	0	0	0	36.731	1
Included	GefitinibPO	60.1094	1	2	1	0	0	6.47228	1
Included	GefitinibPO	54.3666	0	2	0	0	0	7.65503	1
Included	GefitinibPO	67.6525	0	1	1	0	0	25.0349	0
Included	GefitinibPO	71.2503	0	0	0	0	0	5.28953	1
Included	GefitinibPO	57.5239	0	2	1	0	0	5.74949	1
Included	GefitinibPO	51.0944	0	1	1	0	0	3.77823	1
Included	GefitinibPO	69.7756	1	2	1	0	0	49.0842	1
Included	GefitinibPO	54.3529	0	2	1	0	0	7.45791	1
Included	GefitinibPO	81.0534	0	2	1	0	0	19.1211	1
Included	GefitinibPO	86.0027	1	2	0	1	0	38.538	1
Included	GefitinibPO	78.6867	0	2	1	0	0	26.4476	1
Included	GefitinibPO	84.041	1	2	1	0	0	18.1684	1
Included	GefitinibPO	72.5499	0	1	1	1	0	19.6468	1
Included	GefitinibPO	55.2257	0	2	0	0	0	9.65914	1
Included	GefitinibPO	61.5458	0	2	0	1	0	22.9651	1
Included	GefitinibPO	65.9097	1	1	0	0	0	13.2074	1
Included	GefitinibPO	64.6129	1	2	0	1	0	4.59959	1
Included	GefitinibPO	48.052	0	2	0	0	0	7.3922	1
Included	GefitinibPO	51.4665	1	1	1	0	0	57.4949	1
Included	GefitinibPO	89.0178	1	2	0	0	0	19.4168	0
Included	GefitinibPO	78.7031	1	2	1	0	0	17.2813	1
Included	GefitinibPO	70.7004	0	1	0	0	0	11.269	1
Included	GefitinibPO	79.7127	0	2	0	1	0	26.8419	0
Included	GefitinibPO	80.4624	0	2	0	0	0	20.0082	1
Included	GefitinibPO	45.1245	0	1	0	0	0	33.9713	0
Included	GefitinibPO	47.4911	0	1	0	0	0	16.8214	1
Included	GefitinibPO	58.3639	1	1	0	1	0	24.1478	1
Included	GefitinibPO	68.8071	0	1	1	0	0	0.722793	1
Included	GefitinibPO	55.2476	1	2	0	1	0	25.0678	1
Included	GefitinibPO	78.5855	0	0	2	0	0	17.8727	1
Included	GefitinibPO	73.8495	0	2	1	0	0	1.67556	1
Included	GefitinibPO	56.7852	0	2	0	0	0	6.6037	1
Included	GefitinibPO	80.0492	1	2	0	0	0	8.73922	1
Included	GefitinibPO	85.9042	1	1	0	0	0	17.4784	1
Included	GefitinibPO	76.6922	0	2	1	0	0	13.2074	1
Included	GefitinibPO	58.7579	0	1	0	0	0	9.00205	1
Included	GefitinibPO	48.6183	0	2	0	0	0	7.8193	1
Included	GefitinibPO	69.9644	1	2	2	0	0	16.0329	1
Included	GefitinibPO	74.1204	0	1	1	0	0	9.52772	1
Included	GefitinibPO	68.2627	0	2	0	0	0	7.98357	1
Included	GefitinibPO	60.3365	0	2	0	0	0	1.37988	1
Included	GefitinibPO	54.4761	0	1	0	0	0	14.6201	1
Included	GefitinibPO	89.3379	0	1	2	0	1	15.7372	1
Included	GefitinibPO	74.301	0	0	0	0	0	1.83984	1
Included	GefitinibPO	53.5677	0	1	0	1	0	11.6632	1
Included	GefitinibPO	50.8044	0	1	0	0	0	7.26078	1
Included	GefitinibPO	58.7114	0	2	0	1	0	40.0164	0
Included	GefitinibPO	54.7059	0	2	1	0	0	13.3388	1
Included	GefitinibPO	62.4323	0	2	0	0	0	53.2567	1
Included	GefitinibPO	55.3899	1	2	0	0	0	9.85626	1
Included	GefitinibPO	66.6156	0	2	0	1	0	42.2505	0
Included	GefitinibPO	61.617	0	1	0	0	0	9.88912	1
Included	GefitinibPO	69.6088	0	2	2	0	1	11.5318	1
Included	GefitinibPO	58.1313	0	0	1	1	0	17.3142	1
Included	GefitinibPO	63.7346	0	0	1	1	0	9.46201	1
Included	GefitinibPO	65.4063	0	2	0	1	0	39.7864	1
Included	GefitinibPO	56.6594	0	1	0	1	0	42.4805	0
Included	GefitinibPO	59.7456	0	1	0	1	0	82.9897	0
Included	GefitinibPO	72.6703	0	2	1	0	0	33.9384	1
Included	GefitinibPO	69.6088	0	1	1	1	0	9.65914	1
Included	GefitinibPO	52.3447	1	1	0	0	0	10.2505	1
Included	GefitinibPO	58.1067	0	1	0	1	0	29.4045	1
Included	GefitinibPO	75.8222	0	1	1	0	0	5.78234	1
Included	GefitinibPO	80.4022	0	2	0	0	0	15.0801	1
Included	GefitinibPO	64.8482	0	1	1	0	0	15.2772	1
Included	GefitinibPO	59.0315	0	1	0	1	0	20.6653	1
Included	GefitinibPO	65.5157	1	1	1	0	0	10.1848	1
Included	GefitinibPO	54.0657	1	2	0	0	0	32.6242	0
Included	GefitinibPO	69.015	0	2	2	0	0	9.62628	1
Included	GefitinibPO	66.5992	0	1	1	0	0	17.4127	1
Included	GefitinibPO	43.6142	1	1	0	0	0	1.87269	1
Included	GefitinibPO	81.658	0	2	0	0	0	50.9897	0
Included	GefitinibPO	62.1176	1	2	1	0	0	2.06982	1
Included	GefitinibPO	59.7373	1	2	1	0	0	2.95688	1
Included	GefitinibPO	72.7415	0	2	0	0	0	74.7433	1
Included	GefitinibPO	76.8892	1	2	1	1	0	2.06982	1
Included	GefitinibPO	51.4856	1	0	0	1	0	2.52977	1
Included	GefitinibPO	68.301	0	1	0	1	0	67.5811	1
Included	GefitinibPO	62.0383	0	1	0	0	0	6.73511	1
Included	GefitinibPO	71.4528	0	1	1	0	0	14.0287	1
Included	GefitinibPO	69.0752	0	2	1	0	0	10.1848	1
Included	GefitinibPO	87.5404	0	1	3	0	0	16.7885	1
Included	GefitinibPO	66.8782	0	1	0	0	0	36.1068	1
Included	GefitinibPO	59.0342	1	2	0	1	0	5.51951	1
Included	GefitinibPO	61.4583	1	2	1	0	0	8.04928	1
Included	GefitinibPO	66.2845	1	2	0	0	0	4.17248	1
Included	GefitinibPO	64.3529	0	0	1	0	0	2.10267	1
Included	GefitinibPO	67.3434	1	1	2	0	0	4.6653	1
Included	GefitinibPO	66.4542	0	0	1	0	0	1.60986	1
Included	GefitinibPO	84.725	0	0	1	0	0	0.919918	1
Included	GefitinibPO	57.0698	0	2	0	0	0	32.2957	1
Included	GefitinibPO	43.7319	0	0	0	0	0	9.23203	1
Included	GefitinibPO	57.1601	0	2	0	1	0	16.3943	1
Included	GefitinibPO	64.9603	1	1	0	0	0	20.9281	1
Included	GefitinibPO	63.6334	1	2	1	0	0	10.7762	1
Included	GefitinibPO	67.0178	0	2	0	0	0	15.8357	1
Included	GefitinibPO	59.6443	0	2	1	0	0	5.97947	1
Included	GefitinibPO	41.8331	0	2	1	0	0	4.82957	1
Included	GefitinibPO	52.8755	0	1	2	0	1	7.45791	1
Included	GefitinibPO	74.1231	1	1	2	0	0	11.2361	1
Included	GefitinibPO	58.5472	0	1	0	0	0	14.4887	1
Included	GefitinibPO	56.5499	1	1	1	0	0	9.26489	1
Included	GefitinibPO	49.0944	0	0	0	0	0	5.02669	1
Included	GefitinibPO	57.0068	0	2	0	0	0	27.8275	1
Included	GefitinibPO	57.7784	0	2	0	1	0	11.8604	1
Included	GefitinibPO	53.6607	1	2	0	1	0	20.3368	1
Included	GefitinibPO	54.2353	1	2	0	0	0	7.75359	1
Included	GefitinibPO	55.959	0	1	0	0	0	7.55647	1
Included	GefitinibPO	50.9357	1	1	1	0	0	1.90554	1
Included	GefitinibPO	64.7579	1	2	0	0	0	14.2587	1
Included	GefitinibPO	62.8782	0	2	1	1	0	16.1643	1
Included	GefitinibPO	45.026	0	1	1	0	0	12.1889	1
Included	GefitinibPO	61.5568	0	1	1	0	0	9.3963	1
Included	GefitinibPO	67.0506	1	0	0	0	1	5.91376	1
Included	GefitinibPO	78.6703	0	2	0	1	0	33.3799	1
Included	GefitinibPO	79.2613	1	2	1	0	0	9.7577	1
Included	GefitinibPO	62.145	0	1	1	1	0	11.6632	1
Included	GefitinibPO	58.5937	0	1	0	0	0	10.4805	1
Included	GefitinibPO	58.4268	0	2	0	1	0	14.3901	0
Included	GefitinibPO	62.7907	1	2	1	0	0	6.17659	1
Included	GefitinibPO	74.632	0	2	NA	0	0	24.6078	1
Included	GefitinibPO	42.1915	0	1	0	1	0	7.32649	1
Included	GefitinibPO	66.9685	0	2	1	0	0	6.43943	1
Included	GefitinibPO	48.6457	0	1	0	0	0	2.29979	1
Included	GefitinibPO	73.2859	0	2	0	0	0	19.5483	1
Included	GefitinibPO	68.3283	1	2	0	0	0	4.99384	1
Included	GefitinibPO	61.0506	1	2	0	0	0	4.82957	1

## Sheet: QoL
Cohort	Treatment	DeidentifiedID	Time_after_treatment	Mobility	SelfCare	UsualActivity	PainDiscomfort	AnxietyDepression	Q1	Q2	Q3	Q4	Q5	Q6	Q7	Q8	Q9	Q10	Q11	Q12	Q13	Q14	Q15	Q16	Q17	Q18	Q19	Q20	Q21	Q22	Q23	Q24	Q25	Q26	Q27	Q28	Physical	Psychological	Social	Environment
PSM	AfatinibPO	qq@rq@dd	4.66667	1	1	1	1	1	4	3	5	5	3	3	3	3	4	4	3	4	5	4	4	3	3	3	4	4	3	4	4	4	4	4	3	4	15.4286	13.3333	14	16
PSM	AfatinibPO	qq@rq@dd	10.1667						3	2	3	4	4	4	4	4	3	3	3	3	4	4	4	3	4	4	4	4	4	4	4	4	4	4	3	5	14.2857	15.3333	15	15.5556
PSM	AfatinibPO	qqgh#h@a	0.366667	1	1	1	2	2	3	3	4	4	3	4	3	3	3	3	4	3	4	4	4	2	5	3	4	5	3	4	3	3	3	3	4	5	14.2857	14	16	13.7778
PSM	AfatinibPO	qqgh#h@a	5.6	2	1	2	1	1	.	.	.	.	.	.	.	.	.	.	.	.	.	.	.	.	.	.	.	.	.	.	.	.	.	.	.	.
PSM	AfatinibPO	qqgh#h@a	9.33333	1	1	1	2	1	3	3	4	2	2	1	3	2	2	2	1	1	4	2	2	3	4	3	3	3	3	4	3	4	4	3	3	3	11.4286	8.66667	13	11.1111
PSM	AfatinibPO	qqgh#h@a	12.9667	1	1	1	2	2	3	3	3	2	1	2	3	2	3	1	5	2	3	3	3	2	4	2	2	4	3	4	4	4	4	1	3	5	9.71429	9.33333	14	13.3333
PSM	AfatinibPO	qqgh#h@a	15.7667	1	1	1	1	1	3	2	2	2	2	4	3	4	3	2	3	2	4	3	3	2	4	3	4	4	.	4	3	4	4	3	4	3	10.2857	12.6667	16	13.3333
PSM	AfatinibPO	qqgh#h@a	21.3667	1	1	1	2	1	3	2	4	3	2	4	3	4	3	2	3	3	4	3	4	3	3	3	3	4	3	4	3	4	3	3	4	3	12.5714	12	15	13.3333
PSM	AfatinibPO	qqgh#h@a	25.1	1	1	1	2	2	3	3	4	4	2	2	3	3	4	2	2	2	4	3	3	2	3	2	3	4	4	4	4	4	4	2	4	4	11.4286	9.33333	16	14.2222
PSM	AfatinibPO	qqgh#h@a	28.8333	1	1	1	2	2	3	3	4	4	2	2	3	3	4	2	3	3	4	3	4	2	3	3	3	4	.	4	4	4	4	2	4	4	12.5714	10	16	14.6667
PSM	AfatinibPO	qqgh#h@a	32.5667	1	1	1	2	1	2	3	4	4	3	3	2	3	3	3	3	3	3	3	3	2	3	3	4	4	.	4	4	4	4	3	4	4	12.5714	12	16	13.7778
PSM	AfatinibPO	qqgh#h@a	39.6667	2	1	2	2	2	2	2	3	4	1	3	1	1	3	1	2	1	3	1	1	1	2	2	2	3	3	3	4	2	4	2	4	4	8	7.33333	13	10.2222
PSM	AfatinibPO	qqhhhhda	7.46667	2	2	2	2	2	3	3	4	4	2	3	2	3	3	2	4	2	4	2	2	3	4	2	2	4	.	3	4	4	4	3	2	3	12	10.6667	12	12.8889
PSM	AfatinibPO	qara@q@g	2.76667	1	1	2	2	1	3	2	2	2	3	4	2	3	3	2	4	2	2	2	2	3	3	3	4	4	.	5	3	4	4	4	3	2	9.71429	14	16	11.1111
PSM	AfatinibPO	qrfadarg	1.4	1	1	1	2	1	3	3	4	4	3	3	3	3	3	3	3	2	4	4	4	4	4	4	3	3	3	4	4	4	4	3	3	3	15.4286	12	13	13.7778
PSM	AfatinibPO	qrfadarg	6.06667	1	1	1	2	1	3	3	4	2	3	4	4	4	3	3	3	3	3	2	4	4	3	4	4	3	3	4	4	4	4	4	3	3	13.7143	14.6667	13	13.3333
PSM	AfatinibPO	qrfadarg	20.5	1	1	2	2	2	3	4	5	5	3	4	4	4	3	4	3	2	4	3	4	4	4	4	4	4	3	4	4	4	4	3	4	4	17.1429	14	15	14.2222
PSM	AfatinibPO	qrfadarg	24.6	1	1	1	1	2	4	4	4	5	3	4	4	4	4	4	4	3	4	3	4	4	4	4	3	3	3	4	3	4	4	2	4	3	16.5714	13.3333	14	14.2222
PSM	AfatinibPO	qrfadarg	29.4	1	1	1	2	2	3	3	4	5	3	4	4	3	3	4	3	2	4	2	3	4	4	4	3	3	3	4	3	4	4	3	4	4	16	13.3333	14	12.8889
PSM	AfatinibPO	qrfadarg	34.6333	1	1	1	1	2	4	3	4	3	3	4	4	4	4	4	4	3	4	3	4	4	4	3	4	3	3	4	4	4	4	2	4	4	14.8571	14	14	15.1111
PSM	AfatinibPO	qrfadarg	37.9	1	1	1	2	2	4	4	3	5	4	4	4	4	3	4	3	3	4	3	4	4	4	3	4	4	3	4	3	4	4	2	4	4	15.4286	14	15	14.2222
PSM	AfatinibPO	qrfadarg	42.5667	1	1	1	2	1	3	3	4	5	3	4	4	4	4	3	3	2	4	4	4	4	3	3	3	3	3	4	3	4	4	3	3	4	14.8571	13.3333	13	14.6667
PSM	AfatinibPO	qrh@rh@g	8.3	1	1	1	1	3	2	2	5	2	2	2	2	2	4	2	2	2	4	2	4	2	4	4	2	2	2	2	4	4	4	2	2	4	13.1429	8	8	13.3333
PSM	AfatinibPO	qrh@rh@g	16.2333	1	1	1	2	2	3	3	3	2	2	3	3	4	4	3	3	3	4	3	3	3	3	3	3	4	3	4	4	4	4	4	3	4	11.4286	12	14	15.1111
PSM	AfatinibPO	qrhgafrh	7.16667	1	1	1	1	1	4	4	4	4	4	4	4	4	2	3	4	3	4	4	4	3	4	4	4	4	3	4	4	4	4	5	4	4	14.8571	16.6667	15	14.6667
PSM	AfatinibPO	qrhgafrh	10.4333	1	1	1	1	1	5	4	4	4	4	5	4	4	4	4	4	3	4	4	4	3	4	5	4	5	5	4	5	4	4	4	4	5	16	16.6667	18	16.4444
PSM	AfatinibPO	qrhgafrh	16.0333	1	1	1	2	2	3	3	4	4	2	3	2	3	2	3	4	3	4	3	3	3	3	3	3	3	3	3	3	3	3	4	3	5	13.1429	12	12	12.8889
PSM	AfatinibPO	qrhgafrh	19.5333	1	1	1	1	1	4	2	4	5	4	1	4	4	3	3	4	2	4	4	4	3	3	3	4	3	3	3	3	3	4	4	3	4	14.2857	14	12	13.7778
PSM	AfatinibPO	qrhgafrh	20.2333	1	1	1	1	1	4	2	4	5	4	1	4	4	3	3	4	2	4	4	4	3	3	3	4	3	3	3	3	3	4	4	3	4	14.2857	14	12	13.7778
PSM	AfatinibPO	qrhgafrh	20.9333	1	1	1	1	1	3	3	3	5	3	4	3	4	3	3	3	3	3	3	4	3	3	4	4	4	3	3	3	3	4	4	3	5	14.2857	14	13	13.7778
PSM	AfatinibPO	qrhgafrh	23.7333	1	1	1	2	2	3	2	4	4	4	5	4	4	4	3	4	3	5	4	3	3	4	3	3	4	4	4	4	3	4	4	3	3	13.7143	16	15	15.1111
PSM	AfatinibPO	q@agar#g	0	1	1	1	1	2	3	2	4	5	3	3	3	4	4	3	4	3	4	4	4	2	4	3	3	4	2	4	4	4	4	3	4	4	14.2857	12.6667	14	15.5556
PSM	AfatinibPO	q@agar#g	3.03333	1	1	2	3	2	2	2	2	2	2	3	2	3	4	3	2	3	4	4	3	2	3	2	3	4	3	4	4	4	4	3	3	3	9.71429	10	14	14.6667
PSM	AfatinibPO	q@agar#g	12.6	1	1	1	1	1	4	4	4	3	3	4	4	3	4	3	4	3	4	4	4	2	4	4	4	4	3	4	4	4	4	3	3	3	13.7143	14.6667	14	14.6667
PSM	AfatinibPO	q@agar#g	16.1667	1	1	1	2	2	2	2	3	2	2	3	2	3	3	2	3	2	2	2	3	2	4	3	3	3	2	3	4	4	4	2	3	4	10.8571	10	11	12.4444
PSM	AfatinibPO	q@agar#g	34.1333	1	1	1	1	1	3	2	4	4	3	3	2	2	4	3	4	2	4	4	2	2	2	2	2	3	3	3	4	4	4	4	3	4	10.8571	12	12	14.2222
PSM	AfatinibPO	q@f#rddh	0.966667	1	2	1	2	1	4	2	4	2	2	3	2	3	3	3	3	3	2	3	3	2	3	3	3	3	3	3	4	4	4	3	3	3	11.4286	10.6667	12	12.8889
PSM	AfatinibPO	q@f#rddh	7.03333	1	1	1	1	1	.	.	.	.	.	.	.	.	.	.	.	.	.	.	.	.	.	.	.	.	.	.	.	.	.	.	.	.
PSM	AfatinibPO	q@f#rddh	10.3	2	1	2	2	1	.	.	.	.	.	.	.	.	.	.	.	.	.	.	.	.	.	.	.	.	.	.	.	.	.	.	.	.
PSM	AfatinibPO	qfhrhgar	0.466667	2	2	2	1	1	3	3	4	4	2	4	3	3	3	3	4	4	4	2	1	3	2	3	3	4	.	4	4	4	4	4	4	2	11.4286	13.3333	16	13.3333
PSM	AfatinibPO	qfhrhgar	3.5	2	3	3	2	2	.	.	.	.	.	.	.	.	.	.	.	.	.	.	.	.	.	.	.	.	.	.	.	.	.	.	.	.
PSM	AfatinibPO	qfhrhgar	6.76667	2	2	2	2	1	3	3	4	3	3	3	3	3	3	3	4	4	4	3	2	3	3	3	3	4	3	4	4	4	4	4	4	3	12	13.3333	15	14.2222
PSM	AfatinibPO	qfhrhgar	10.2667	2	2	2	2	2	3	2	2	2	3	2	3	3	3	2	4	4	4	2	2	2	3	3	3	4	4	4	3	4	4	4	3	3	9.14286	12.6667	15	13.3333
PSM	AfatinibPO	qfhrhgar	13.5333	2	2	2	2	1	3	3	3	3	3	3	3	3	3	3	3	3	4	3	2	2	2	3	3	4	.	4	3	4	4	4	3	3	10.2857	12.6667	14.6667	13.3333
PSM	AfatinibPO	qfhrhgar	20.8667	1	3	3	3	1	.	.	.	.	.	.	.	.	.	.	.	.	.	.	.	.	.	.	.	.	.	.	.	.	.	.	.	.
PSM	AfatinibPO	qfhrhgar	20.9	2	3	3	2	2	.	.	.	.	.	.	.	.	.	.	.	.	.	.	.	.	.	.	.	.	.	.	.	.	.	.	.	.
PSM	AfatinibPO	qhfaaaqd	0	1	1	1	1	1	4	3	4	4	2	2	3	2	2	2	3	2	5	2	3	2	4	4	3	4	3	4	4	3	4	3	2	5	13.1429	10.6667	13	12.8889
PSM	AfatinibPO	qhfaaaqd	3.26667	1	1	1	1	1	3	3	4	4	2	3	2	4	3	2	2	3	3	4	3	2	3	3	3	3	3	4	4	4	4	4	3	4	12	10.6667	13	14.6667
PSM	AfatinibPO	qhfaaaqd	7.93333	1	1	1	1	1	4	4	4	4	2	2	2	2	3	3	3	3	3	2	3	2	3	3	3	3	3	3	4	3	4	4	3	4	12.5714	10.6667	12	12.4444
PSM	AfatinibPO	qhfaaaqd	11.2	1	1	1	1	2	2	2	4	4	2	1	1	2	2	1	2	2	2	2	1	2	2	2	2	4	3	3	3	2	3	4	3	4	9.14286	8	13	9.77778
PSM	AfatinibPO	qhfaaaqd	15.1333	1	1	1	1	1	4	3	4	5	3	3	4	4	4	3	3	3	4	3	4	2	4	3	4	4	3	3	4	4	4	4	2	4	14.2857	14	12	15.1111
PSM	AfatinibPO	qhfaaaqd	18.3	1	1	1	1	1	4	2	4	4	3	2	3	4	4	2	3	3	4	4	4	2	4	3	3	4	3	4	4	4	4	5	4	5	13.1429	12.6667	15	16
PSM	AfatinibPO	qhfaaaqd	32.3	1	1	1	2	1	4	3	4	4	3	3	3	3	4	3	3	3	3	3	3	2	3	3	3	4	4	4	4	4	4	4	3	4	12.5714	12.6667	15	14.2222
PSM	AfatinibPO	qhfg@fqf	5.53333	1	1	1	1	1	4	2	3	2	4	4	4	4	4	4	4	4	4	5	4	4	4	4	4	4	4	4	4	4	4	5	4	4	14.2857	16.6667	16	16.4444
PSM	AfatinibPO	qdh#@@rh	4.2	1	1	1	1	2	4	2	4	4	3	2	3	4	4	4	2	4	3	4	4	4	4	4	3	4	3	4	4	4	4	3	4	3	16	10.6667	15	15.1111
PSM	AfatinibPO	qdh#@@rh	10.9667	1	1	1	2	2	4	2	5	5	3	4	4	4	4	4	3	4	4	4	4	4	4	4	4	4	2	4	4	4	4	5	4	4	17.1429	15.3333	14	16
PSM	AfatinibPO	qdh#@@rh	19.3667	2	3	3	3	2	1	2	1	2	1	3	1	1	2	1	3	2	2	1	1	3	2	1	2	3	3	3	3	2	1	3	3	3	6.28571	8.66667	12	7.55556
PSM	AfatinibPO	qddh@aaa	11.2333	1	1	1	1	1	3	4	5	4	2	3	3	3	3	3	3	3	3	3	3	3	3	3	3	3	.	4	3	4	4	3	3	4	13.7143	11.3333	13.3333	13.3333
PSM	AfatinibPO	q#ahahr#	3.5	1	1	1	1	2	3	2	4	5	2	3	3	2	4	3	3	3	3	3	4	3	3	3	3	3	3	3	3	3	3	3	3	3	14.2857	11.3333	12	12
PSM	AfatinibPO	q#ahahr#	9.56667	1	1	1	1	1	4	3	5	5	3	3	4	3	3	3	3	3	3	3	4	4	4	4	4	3	3	4	4	4	4	3	3	4	16.5714	13.3333	13	13.7778
PSM	AfatinibPO	qgarq@aa	10.2333	1	1	1	2	1	4	4	4	3	3	4	4	4	4	2	4	4	4	4	3	3	4	4	4	4	.	4	4	4	4	4	4	4	13.1429	15.3333	16	16
PSM	AfatinibPO	qgarq@aa	18.2	1	1	1	1	1	.	.	.	.	.	.	.	.	.	.	.	.	.	.	.	.	.	.	.	.	.	.	.	.	.	.	.	.
PSM	AfatinibPO	qga@aqgr	2.56667	1	1	2	1	1	3	3	3	3	3	3	3	3	2	3	3	3	3	3	4	2	3	2	3	3	2	3	2	4	3	3	3	3	11.4286	12	11	11.5556
PSM	AfatinibPO	qga@aqgr	13.2667	1	1	1	1	2	3	3	3	3	2	3	3	3	2	3	3	2	3	3	3	3	2	2	3	3	3	3	2	4	3	3	3	3	10.8571	11.3333	12	11.1111
PSM	AfatinibPO	qga@aqgr	17.7	1	1	1	2	2	3	3	3	3	2	3	3	2	2	3	3	2	2	2	3	3	3	3	3	3	2	3	3	3	3	3	3	3	12	11.3333	11	9.77778
PSM	AfatinibPO	qga@aqgr	23.3	1	1	1	2	1	3	3	4	4	2	3	2	2	2	3	3	2	3	2	2	3	2	2	2	3	2	3	2	3	3	3	3	3	11.4286	10	11	9.77778
PSM	AfatinibPO	qga@aqgr	23.6333	1	1	1	1	2	3	2	3	3	3	2	3	4	3	3	3	3	3	3	3	2	3	3	3	3	3	3	4	4	4	3	3	4	11.4286	11.3333	12	14.2222
PSM	AfatinibPO	qga@aqgr	27.0333	1	1	2	2	2	3	3	3	3	2	3	3	3	2	3	3	2	2	2	2	2	3	2	3	3	2	3	2	3	3	3	3	3	10.2857	11.3333	11	9.77778
PSM	AfatinibPO	qga@aqgr	31.9333	1	1	1	2	2	3	2	3	3	2	3	3	3	2	3	3	3	3	2	3	3	3	2	3	3	2	3	2	4	3	3	3	3	11.4286	11.3333	11	11.1111
PSM	AfatinibPO	qgfqdqfr	3.73333	1	1	1	1	1	4	4	4	2	3	3	3	3	4	4	4	3	4	4	4	4	4	4	3	3	3	4	4	4	4	4	3	4	14.8571	13.3333	13	15.1111
PSM	AfatinibPO	qgfqdqfr	7.33333	1	1	1	1	1	4	3	5	4	3	4	4	3	3	3	4	4	4	4	4	3	3	3	3	3	3	4	4	4	4	3	4	4	14.2857	14	14	15.1111
PSM	AfatinibPO	qgfqdqfr	11.0667	1	1	1	2	1	4	4	5	3	3	3	4	4	3	3	4	4	4	4	4	4	4	.	4	3	.	4	4	5	4	4	4	4	15.3333	14.6667	14.6667	16
PSM	AfatinibPO	qgfqdqfr	14.8	2	2	3	2	1	3	3	3	3	2	3	3	4	4	3	4	3	4	2	2	3	2	3	2	3	3	4	4	4	4	4	3	4	10.8571	12	13	14.6667
PSM	AfatinibPO	qhrqgaq#	17	1	1	1	2	1	2	2	2	2	2	3	3	4	4	3	3	3	3	4	4	3	3	3	3	4	2	3	4	4	4	3	3	4	11.4286	11.3333	12	15.1111
PSM	AfatinibPO	qhrqgaq#	21.7	1	1	1	1	1	4	4	4	2	3	3	4	4	4	4	3	3	4	4	4	4	4	4	4	4	3	4	4	4	4	4	4	4	14.8571	14	15	15.5556
PSM	AfatinibPO	qhrqgaq#	27.7333	1	1	1	1	1	4	3	4	3	3	2	4	4	3	3	3	4	5	5	4	4	4	4	4	3	3	4	4	4	4	5	4	5	14.8571	14	14	16.8889
PSM	AfatinibPO	qhdfd@ra	17.4667	1	1	1	2	1	4	2	2	4	4	4	3	4	4	4	4	1	4	4	5	1	3	3	4	4	4	4	4	4	4	3	4	5	12.5714	14.6667	16	15.1111
PSM	AfatinibPO	qhdfd@ra	21.6667	1	1	1	1	1	4	3	4	2	4	4	2	4	4	3	4	1	4	4	4	2	3	.	4	4	4	4	4	4	4	2	4	5	12	13.3333	16	15.1111
PSM	AfatinibPO	qhdfd@ra	26.5667	1	1	1	2	1	4	3	4	4	2	4	2	2	4	3	4	1	2	4	2	2	3	2	4	4	.	5	4	5	3	1	4	5	11.4286	11.3333	17.3333	13.3333
PSM	AfatinibPO	qhdfd@ra	34.9667	1	1	1	2	1	3	3	4	5	3	3	2	4	3	1	3	1	4	4	3	2	3	3	3	4	1	4	4	4	4	3	4	5	12	11.3333	13	14.6667
PSM	AfatinibPO	qhdfd@ra	42.6667	1	1	1	2	2	4	2	4	4	4	4	2	4	4	3	4	1	4	3	4	2	4	.	4	4	.	4	4	4	4	3	4	5	14	14	16	14.6667
PSM	AfatinibPO	qhdfd@ra	46.8667	1	1	1	2	1	3	2	4	2	4	4	2	4	4	3	4	1	3	4	4	2	4	4	4	4	.	4	4	4	4	3	4	5	13.1429	14	16	14.6667
PSM	AfatinibPO	qhdfd@ra	50.7	1	1	1	2	1	2	2	2	4	3	3	3	4	4	2	4	1	4	2	2	2	4	.	4	4	.	4	4	4	4	4	4	5	10.6667	14	16	14.2222
PSM	AfatinibPO	qhdfd@ra	54.4333	2	3	3	2	2	.	.	.	.	.	.	.	.	.	.	.	.	.	.	.	.	.	.	.	.	.	.	.	.	.	.	.	.
PSM	AfatinibPO	qhdfd@ra	57.8	2	1	2	2	2	.	.	.	.	.	.	.	.	.	.	.	.	.	.	.	.	.	.	.	.	.	.	.	.	.	.	.	.
PSM	AfatinibPO	qhgaafhr	4.7	1	1	1	1	2	3	2	4	2	2	3	2	2	2	2	2	2	4	4	3	2	3	4	3	3	3	3	2	4	4	3	3	3	11.4286	10	12	12
PSM	AfatinibPO	qhgaafhr	12.0667	1	1	1	1	1	3	3	5	4	3	3	3	3	4	3	3	3	3	4	4	2	4	4	2	3	.	3	3	4	4	4	4	4	14.8571	12	13.3333	14.2222
PSM	AfatinibPO	qhgaafhr	15.5333	1	1	1	2	1	3	3	5	3	3	3	3	2	4	3	4	2	4	2	4	3	4	4	3	4	4	3	4	4	3	3	4	3	14.8571	12.6667	15	12.4444
PSM	AfatinibPO	qhgaafhr	18.5667	1	1	1	2	2	3	2	4	2	3	2	3	2	3	2	2	2	4	4	4	2	3	3	2	2	.	2	3	4	4	2	3	3	11.4286	9.33333	9.33333	12.8889
PSM	AfatinibPO	qhgaafhr	21.6	1	1	1	2	2	.	.	.	.	.	.	.	.	.	.	.	.	.	.	.	.	.	.	.	.	.	.	.	.	.	.	.	.
PSM	AfatinibPO	qhgaafhr	27.5667	2	1	1	2	2	.	.	.	.	.	.	.	.	.	.	.	.	.	.	.	.	.	.	.	.	.	.	.	.	.	.	.	.
PSM	AfatinibPO	qhgaafhr	35.5	1	1	2	2	2	3	3	4	4	3	3	2	2	2	2	2	2	2	2	2	3	3	2	3	4	4	4	4	4	4	3	4	5	11.4286	10.6667	16	12
PSM	AfatinibPO	qhh#@hhr	16.0333	1	1	2	2	2	3	3	4	3	1	3	2	2	3	3	2	2	3	2	3	3	3	2	2	3	.	4	3	4	3	2	3	4	12	8	13.3333	11.5556
PSM	AfatinibPO	qhh#@hhr	20.2333	1	2	2	2	2	3	2	4	2	1	1	2	1	2	2	1	2	2	2	2	3	2	2	2	2	.	3	3	4	3	2	2	5	9.71429	6	9.33333	10.6667
PSM	AfatinibPO	qhh#@hhr	25.3667	1	1	1	1	2	2	2	4	2	1	1	2	1	4	2	2	2	4	1	2	2	2	2	2	4	3	4	4	4	4	2	4	4	9.14286	6.66667	15	12.4444
PSM	AfatinibPO	qhh#@hhr	30.5	1	1	1	2	2	4	3	5	5	2	2	2	2	3	2	2	2	3	2	2	2	2	2	2	3	3	4	3	3	3	4	4	5	11.4286	9.33333	14	11.5556
PSM	AfatinibPO	qhh#@hhr	35.8667	1	1	2	2	2	3	3	3	2	2	2	3	3	3	2	2	3	3	3	3	3	3	3	3	3	3	3	3	3	3	3	3	4	10.8571	10	12	12.4444
PSM	AfatinibPO	qhh#@hhr	40.5333	1	1	2	2	2	2	2	4	4	1	1	1	2	3	1	1	2	4	2	1	2	2	2	2	2	.	4	4	4	4	3	4	5	9.14286	6	13.3333	13.3333
PSM	AfatinibPO	qhh#@hhr	45.2	2	1	2	2	2	3	3	4	2	2	3	2	3	3	2	2	2	4	2	2	3	2	3	3	3	3	3	3	4	4	3	4	4	10.2857	10	13	12.8889
PSM	AfatinibPO	aqggdhqr	1.43333	1	1	1	2	2	3	3	2	2	3	4	3	3	4	3	3	3	4	4	3	2	3	3	3	4	.	4	4	4	4	3	4	4	10.2857	12.6667	16	15.1111
PSM	AfatinibPO	aqggdhqr	5.26667	1	1	2	2	2	2	2	2	2	1	3	3	3	4	2	2	2	3	3	2	3	3	3	3	3	3	3	3	3	3	3	3	3	9.71429	10	12	12
PSM	AfatinibPO	aqggdhqr	8.43333	1	1	1	1	1	2	3	3	3	1	3	3	3	3	2	3	2	3	3	2	2	3	3	3	3	3	3	3	3	3	3	3	3	10.2857	10.6667	12	11.5556
PSM	AfatinibPO	aa#fdqha	13.5	2	2	2	2	2	2	2	.	4	3	3	1	3	2	3	3	3	4	2	1	2	2	3	2	3	3	4	3	3	4	3	4	3	10	10	14	12
PSM	AfatinibPO	aahdfhhr	2.26667	1	1	1	1	2	3	3	3	3	3	4	3	4	3	3	2	5	2	3	3	2	3	3	3	2	2	2	4	4	4	3	2	4	11.4286	12	8	14.6667
PSM	AfatinibPO	aahdfhhr	7.23333	1	1	1	1	1	2	3	4	4	3	4	3	3	3	2	3	3	3	3	3	2	3	3	3	3	2	4	4	3	4	3	3	5	12	12.6667	12	13.7778
PSM	AfatinibPO	aahdfhhr	10.6667	1	1	1	2	1	4	4	4	3	3	4	3	3	4	3	3	3	2	4	3	2	3	3	3	3	2	3	4	4	4	3	3	4	12	12.6667	11	14.2222
PSM	AfatinibPO	aahdfhhr	15.4667	1	1	1	1	1	2	2	3	2	3	4	3	3	3	3	3	3	3	3	3	2	2	2	2	3	2	4	4	4	4	3	3	5	9.71429	12	12	14.2222
PSM	AfatinibPO	arq#fqfq	2.8	1	1	1	1	1	3	3	5	3	3	3	3	3	3	3	3	3	3	2	4	4	3	4	4	4	4	3	4	4	4	5	4	4	14.8571	14	15	13.3333
PSM	AfatinibPO	arq#fqfq	9.2	2	1	2	2	2	.	.	.	.	.	.	.	.	.	.	.	.	.	.	.	.	.	.	.	.	.	.	.	.	.	.	.	.
PSM	AfatinibPO	arqgh#a@	0.933333	1	1	1	2	2	3	3	2	3	2	2	3	2	4	3	2	2	3	4	4	4	4	2	3	3	3	4	3	4	3	3	4	4	12.5714	10	14	12.8889
PSM	AfatinibPO	arqgh#a@	3.96667	1	1	1	2	3	.	.	.	.	.	.	.	.	.	.	.	.	.	.	.	.	.	.	.	.	.	.	.	.	.	.	.	.
PSM	AfatinibPO	arrghqrh	0	1	1	1	1	1	4	2	4	4	3	4	4	4	4	4	4	1	3	4	4	4	4	4	5	5	.	5	4	4	4	3	4	5	16	15.3333	18.6667	14.6667
PSM	AfatinibPO	arrghqrh	3.76667	1	1	1	1	1	5	5	5	5	4	5	5	5	4	5	5	3	4	5	5	4	5	4	5	5	5	5	5	5	5	4	4	5	18.8571	18.6667	19	18.2222
PSM	AfatinibPO	arrghqrh	8.43333	1	1	1	2	1	5	4	5	5	4	4	5	5	4	5	5	3	4	5	5	4	5	4	5	4	4	5	4	5	4	4	4	4	18.8571	18	17	16.8889
PSM	AfatinibPO	arrghqrh	11.7	1	1	1	2	2	3	2	4	4	2	2	3	3	1	4	3	2	2	3	4	3	3	3	4	3	3	4	1	4	2	2	2	3	14.2857	10.6667	12	9.33333
PSM	AfatinibPO	arrghqrh	16.8	1	1	1	1	1	4	4	5	5	4	4	4	4	4	4	4	3	4	4	4	4	4	4	4	4	4	4	4	4	4	4	4	4	17.1429	16	16	15.5556
PSM	AfatinibPO	arrghqrh	24.6333	1	1	1	2	1	5	4	5	3	4	4	4	4	4	4	4	3	4	4	4	4	4	4	4	4	.	4	4	4	4	5	4	4	16	16.6667	16	15.5556
PSM	AfatinibPO	arrghqrh	28.3667	1	1	1	1	1	4	3	5	5	4	4	4	4	4	4	4	3	4	4	4	4	4	4	4	4	4	4	4	4	4	5	4	5	17.1429	16.6667	16	16
PSM	AfatinibPO	a@agrdrg	0	1	1	1	1	1	4	4	5	4	3	3	3	4	4	4	4	4	4	4	4	4	4	4	3	3	3	4	4	4	4	3	4	5	16.5714	12.6667	14	16.4444
PSM	AfatinibPO	a@agrdrg	4.53333	1	1	1	1	1	4	4	5	5	3	2	3	4	4	4	4	4	4	4	4	4	4	4	4	4	3	4	4	4	4	4	3	5	17.1429	13.3333	14	16.4444
PSM	AfatinibPO	a@agrdrg	15.0333	1	1	1	1	1	4	4	5	5	3	4	4	4	4	4	4	3	3	3	4	4	4	4	4	3	.	3	4	4	4	3	4	4	17.1429	14.6667	13.3333	14.6667
PSM	AfatinibPO	a@agrdrg	29.9667	1	1	1	1	1	3	3	5	2	3	4	3	4	4	4	4	4	4	4	4	4	4	4	4	4	4	4	4	4	4	5	4	4	15.4286	15.3333	16	16
PSM	AfatinibPO	a@agrdrg	33.7	1	1	1	1	1	.	.	.	.	.	.	.	.	.	.	.	.	.	.	.	.	.	.	.	.	.	.	.	.	.	.	.	.
PSM	AfatinibPO	a@agrdrg	37.2	1	1	1	1	1	4	4	5	5	3	3	3	4	4	4	4	3	4	4	4	4	4	4	4	4	3	4	4	4	4	4	3	4	17.1429	14	14	15.5556
PSM	AfatinibPO	a@hrhdfg	9.7	1	1	1	2	2	3	3	4	5	4	4	2	4	4	4	1	3	1	4	3	2	2	4	2	4	4	4	4	5	3	3	4	5	13.7143	10.6667	16	14.6667
PSM	AfatinibPO	a@hrhdfg	13.9	1	1	1	2	2	3	2	4	2	3	3	3	3	3	3	3	3	3	4	3	3	3	3	2	3	3	4	4	4	4	3	4	4	12	11.3333	14	14.2222
PSM	AfatinibPO	a@hrhdfg	18.8	2	1	1	2	2	3	3	4	4	2	4	3	4	4	3	3	2	3	3	2	3	3	3	3	3	3	3	3	4	3	3	4	4	12.5714	12	13	13.3333
PSM	AfatinibPO	a@hrhdfg	23	1	1	1	2	1	3	3	2	4	3	4	3	4	4	4	4	4	4	2	2	2	4	4	4	4	3	4	4	4	4	3	4	5	12.5714	14	15	15.5556
PSM	AfatinibPO	a@hrhdfg	29.3	2	1	2	2	2	4	2	3	2	3	3	3	3	3	3	3	2	4	3	3	3	3	3	2	3	3	3	3	4	3	3	4	4	11.4286	11.3333	13	12.8889
PSM	AfatinibPO	a@hrhdfg	33.1333	2	1	2	1	1	3	2	4	5	3	1	3	4	4	3	1	3	4	1	2	2	4	4	2	2	.	4	4	4	4	3	4	5	13.7143	8.66667	13.3333	14.6667
PSM	AfatinibPO	a@hrhdfg	39.9	1	1	2	2	2	3	2	5	5	1	4	3	4	4	3	2	2	4	2	2	2	3	.	2	4	4	4	4	4	4	3	4	5	13.3333	10	16	14.6667
PSM	AfatinibPO	a@hrhdfg	42.9333	1	1	1	2	1	4	3	3	2	3	3	3	3	3	3	2	3	4	2	2	2	3	2	2	2	.	4	3	3	4	5	4	5	9.71429	12	13.3333	13.3333
PSM	AfatinibPO	ahqhhrrg	7.53333	1	1	1	1	1	3	3	5	3	2	4	4	4	4	4	4	4	4	4	4	4	4	4	4	4	2	4	4	4	4	4	4	5	16	14.6667	14	16.4444
PSM	AfatinibPO	ahqhhrrg	12.5333	2	3	2	2	1	3	2	2	3	2	4	3	3	3	2	4	4	4	3	2	2	2	2	3	3	2	4	4	4	3	4	4	5	8.57143	13.3333	13	14.6667
PSM	AfatinibPO	ahqhhrrg	16.5	2	3	3	2	2	2	2	2	2	3	3	2	2	2	2	2	2	3	1	1	2	2	2	3	4	1	5	4	4	4	4	2	4	7.42857	11.3333	12	11.5556
PSM	AfatinibPO	ah#qgqdq	2.33333	1	1	1	1	2	3	3	4	4	3	3	3	3	3	3	3	3	3	3	4	2	3	3	3	3	3	3	3	3	3	2	3	3	13.1429	11.3333	12	12
PSM	AfatinibPO	ah#qgqdq	5.86667	1	1	1	2	1	3	3	3	3	3	3	3	3	3	3	3	3	3	3	2	2	3	3	3	3	2	3	3	3	3	3	3	3	10.8571	12	11	12
PSM	AfatinibPO	ah#qgqdq	9	1	2	2	2	3	2	2	2	3	1	4	1	3	3	1	1	2	4	2	3	2	2	2	2	3	.	3	3	3	3	2	3	4	8.57143	7.33333	12	12
PSM	AfatinibPO	ada#gf@d	0	2	1	2	2	2	3	1	2	1	1	5	2	1	4	3	1	3	4	3	3	2	3	1	1	5	1	4	4	4	4	1	4	3	8.57143	7.33333	14	13.3333
PSM	AfatinibPO	ada#gf@d	3.73333	1	1	1	2	1	3	3	4	5	3	3	3	2	4	5	5	5	3	5	4	4	4	4	3	4	2	5	4	4	4	3	4	3	17.1429	13.3333	15	15.1111
PSM	AfatinibPO	ada#gf@d	7.1	1	1	1	2	1	3	2	4	4	1	1	4	4	3	3	5	3	2	3	4	3	3	4	2	4	.	4	4	4	4	4	4	4	14.2857	11.3333	16	13.7778
PSM	AfatinibPO	adrhhg@@	2.56667	1	1	2	2	3	2	2	4	2	1	2	2	2	5	1	2	5	4	2	2	1	3	4	2	4	2	4	4	4	4	1	5	2	9.71429	6.66667	15	14.2222
PSM	AfatinibPO	adrhhg@@	5.83333	2	2	2	1	2	2	2	3	4	3	1	1	1	4	1	1	4	4	1	1	4	2	2	2	3	3	4	4	4	2	3	4	5	9.71429	7.33333	14	12.8889
PSM	AfatinibPO	ad@#qhah	7.66667	1	1	1	2	2	3	3	4	3	2	2	2	2	2	2	2	3	2	2	3	3	3	3	3	3	3	3	3	3	3	4	2	3	12	10	11	10.2222
PSM	AfatinibPO	ad@#qhah	13.2667	1	1	1	1	1	3	2	4	4	2	2	2	2	2	2	2	2	2	2	2	3	2	2	2	2	2	2	2	3	2	3	2	2	10.8571	8.66667	8	8.44444
PSM	AfatinibPO	ad@#qhah	17.9333	1	1	1	1	1	3	3	5	5	3	2	3	3	2	2	2	2	2	1	2	2	3	2	2	3	3	3	2	2	2	3	2	2	12	10	11	8
PSM	AfatinibPO	ad@#qhah	20.9667	1	1	1	2	2	4	3	4	4	2	3	2	2	3	2	3	2	2	2	3	3	3	3	3	3	3	3	3	4	3	3	3	2	12.5714	10.6667	12	10.2222
PSM	AfatinibPO	ad@#qhah	25.1667	1	1	1	2	2	3	3	3	4	3	3	3	3	3	3	4	3	3	3	4	3	3	3	3	3	.	3	4	4	3	3	4	3	13.1429	12.6667	13.3333	12.8889
PSM	AfatinibPO	ad@#qhah	25.8333	1	1	1	2	2	2	2	2	2	2	3	2	2	4	2	3	4	4	3	4	2	3	3	3	4	3	4	4	4	3	3	4	4	10.2857	10.6667	15	14.2222
PSM	AfatinibPO	ad@#qhah	28.8667	2	3	2	2	2	2	2	3	4	2	2	2	2	2	2	2	2	2	1	1	2	2	2	3	3	2	3	3	3	3	3	2	3	9.14286	9.33333	10	9.33333
PSM	AfatinibPO	ad@#qhah	32.8333	2	3	2	2	2	3	2	3	3	2	2	2	2	2	2	3	2	3	2	2	3	2	2	3	3	2	3	3	4	3	3	3	3	9.71429	10	11	10.6667
PSM	AfatinibPO	ad@#qhah	36.8	2	2	2	2	2	2	2	4	4	2	2	2	2	2	2	2	2	2	2	2	3	2	2	2	3	2	3	3	3	3	3	3	4	10.8571	8.66667	11	10.2222
PSM	AfatinibPO	ad@#qhah	41	2	2	2	2	2	2	2	4	4	2	2	2	2	2	2	1	2	2	2	1	2	2	2	2	2	2	2	2	3	3	4	2	2	9.71429	8.66667	8	8.88889
PSM	AfatinibPO	ad@#qhah	44.9667	2	2	2	2	2	.	.	.	.	.	.	.	.	.	.	.	.	.	.	.	.	.	.	.	.	.	.	.	.	.	.	.	.
PSM	AfatinibPO	adfqrrhq	24.6	1	1	1	1	1	3	4	4	2	3	1	4	4	4	4	3	4	4	4	4	2	4	4	4	4	.	3	4	4	5	5	4	5	13.7143	13.3333	14.6667	16.8889
PSM	AfatinibPO	adh#dh#h	0.9	2	1	1	1	1	3	3	5	2	4	4	4	4	4	4	4	4	3	2	2	4	3	3	4	4	4	4	4	4	4	4	4	5	13.1429	16	16	15.1111
PSM	AfatinibPO	adh#dh#h	7.06667	1	1	1	1	1	3	4	5	5	3	3	4	4	4	3	3	3	4	4	4	3	3	3	4	4	3	4	4	4	4	4	4	4	14.8571	14	15	15.5556
PSM	AfatinibPO	adh#dh#h	11.0333	1	1	1	1	1	4	4	5	2	4	4	4	4	4	4	4	3	4	4	4	4	4	4	4	4	.	4	4	4	4	5	4	5	15.4286	16.6667	16	16
PSM	AfatinibPO	adh#dh#h	16.3333	2	1	1	1	1	.	.	.	.	.	.	.	.	.	.	.	.	.	.	.	.	.	.	.	.	.	.	.	.	.	.	.	.
PSM	AfatinibPO	adh#dh#h	18.7333	1	1	1	1	1	4	4	5	5	4	4	4	4	2	4	4	4	4	4	4	4	4	4	4	4	4	4	3	4	4	4	4	4	17.1429	16	16	14.6667
PSM	AfatinibPO	adh#dh#h	19.6667	1	1	1	1	1	4	4	4	4	4	4	4	4	4	4	4	4	4	4	4	4	4	4	4	4	4	4	4	4	4	4	4	4	16	16	16	16
PSM	AfatinibPO	adh#dh#h	20.3667	1	1	1	1	1	4	4	4	4	4	4	4	4	4	4	4	4	4	4	4	4	4	4	4	4	4	4	4	4	4	4	4	4	16	16	16	16
PSM	AfatinibPO	adh#dh#h	21.0667	1	1	1	1	1	4	4	4	4	4	4	4	4	4	4	4	4	4	4	4	2	4	4	4	4	4	4	4	4	4	4	4	4	14.8571	16	16	16
PSM	AfatinibPO	adh#dh#h	21.7667	1	1	1	1	2	4	4	4	4	4	4	4	4	4	4	4	4	4	4	4	2	4	4	4	4	3	4	4	4	4	4	4	4	14.8571	16	15	16
PSM	AfatinibPO	adh#dh#h	22.2333	1	1	1	1	1	4	4	4	4	4	4	4	4	4	4	4	4	4	4	4	2	4	4	4	4	3	4	4	4	4	4	4	4	14.8571	16	15	16
PSM	AfatinibPO	adh#dh#h	29	2	2	2	1	1	4	3	5	3	3	4	4	4	4	4	4	3	2	2	2	2	3	2	2	4	3	4	4	4	4	4	4	3	12	14	15	13.3333
PSM	AfatinibPO	addahga@	0.233333	1	1	3	2	2	4	3	3	3	3	4	2	3	1	3	3	2	3	2	3	3	3	3	3	4	3	4	4	3	3	4	3	3	12	12.6667	14	10.6667
PSM	AfatinibPO	addahga@	5.93333	1	1	1	1	2	4	4	4	5	2	3	3	3	3	3	3	2	4	3	4	3	4	3	3	4	3	4	3	4	4	4	3	3	14.8571	12	14	12.8889
PSM	AfatinibPO	addahga@	9.9	1	1	1	2	2	3	3	4	5	2	4	3	3	3	3	3	2	3	2	3	3	3	3	3	3	3	3	3	3	3	3	3	3	13.7143	12	12	11.1111
PSM	AfatinibPO	addahga@	13.8667	1	1	2	3	2	2	2	2	2	3	3	3	2	3	2	3	3	4	3	2	2	3	3	3	3	3	4	4	4	4	3	3	3	9.14286	12	13	13.3333
PSM	AfatinibPO	addahga@	15.5	2	2	2	2	2	3	2	5	2	2	3	3	4	4	3	3	4	4	2	1	1	2	2	2	2	2	2	4	4	4	3	3	2	9.14286	10.6667	9	14.2222
PSM	AfatinibPO	addahga@	16.8	3	3	3	2	3	1	1	1	2	1	3	1	2	1	2	3	3	3	1	1	1	1	1	2	3	3	4	3	3	3	2	3	2	5.14286	8	13	9.33333
PSM	AfatinibPO	addahga@	17.2333	3	3	3	1	2	1	1	1	2	1	3	1	2	1	2	3	3	3	1	1	1	1	1	2	3	3	4	3	3	3	2	3	2	5.14286	8	13	9.33333
PSM	AfatinibPO	addahga@	20.5	2	2	2	1	1	4	3	3	3	3	3	3	3	4	2	4	3	4	2	3	3	3	3	3	3	3	3	4	4	4	3	3	3	11.4286	12.6667	12	13.7778
PSM	AfatinibPO	addahga@	23.9	2	2	2	1	1	2	3	3	2	1	3	3	4	4	3	3	2	3	2	2	3	3	3	2	2	.	2	4	4	2	4	3	3	10.8571	10.6667	9.33333	12.4444
PSM	AfatinibPO	ad#qq@@d	6.06667	2	1	1	2	1	4	4	4	5	3	3	3	4	4	4	3	4	4	3	4	3	3	3	4	3	3	4	4	4	4	4	2	3	14.8571	13.3333	12	15.1111
PSM	AfatinibPO	adh@qfr@	2.36667	2	1	2	2	1	4	3	5	2	3	4	4	4	4	4	3	4	4	4	3	4	3	4	4	4	4	4	4	4	4	5	4	3	14.2857	15.3333	16	15.5556
PSM	AfatinibPO	adh@qfr@	8.66667	1	1	1	2	1	4	3	4	4	3	3	3	3	3	2	3	3	3	3	3	3	3	3	3	3	.	3	4	4	4	4	3	4	12.5714	12.6667	12	13.7778
PSM	AfatinibPO	a#r@rhrh	4.9	1	1	1	1	1	3	4	5	4	1	4	3	4	4	4	4	2	4	4	3	3	4	4	4	3	.	4	4	3	4	5	4	5	15.4286	14	14.6667	15.1111
PSM	AfatinibPO	a#r@rhrh	11.0333	1	1	1	1	1	4	4	5	2	3	4	3	4	4	4	4	3	5	4	4	4	4	4	4	4	.	4	4	3	4	5	4	5	15.4286	15.3333	16	16
PSM	AfatinibPO	a#r@rhrh	15.7	1	1	2	2	1	.	.	.	.	.	.	.	.	.	.	.	.	.	.	.	.	.	.	.	.	.	.	.	.	.	.	.	.
PSM	AfatinibPO	a#r@rhrh	19.6333	3	2	3	1	3	.	.	.	.	.	.	.	.	.	.	.	.	.	.	.	.	.	.	.	.	.	.	.	.	.	.	.	.
PSM	AfatinibPO	a#r@rhrh	20.5667	3	3	3	3	1	.	.	.	.	.	.	.	.	.	.	.	.	.	.	.	.	.	.	.	.	.	.	.	.	.	.	.	.
PSM	AfatinibPO	a#@frhfa	5.6	1	1	1	2	1	3	3	4	4	3	4	3	3	3	4	3	3	4	3	4	3	3	4	4	4	3	4	4	3	4	3	3	3	14.8571	13.3333	14	13.3333
PSM	AfatinibPO	a#@frhfa	10.2667	1	1	9	2	1	3	3	4	4	3	4	4	4	3	4	4	3	4	4	4	3	4	4	3	4	3	3	4	3	4	3	4	3	15.4286	14	14	14.2222
PSM	AfatinibPO	a#@frhfa	13.7667	1	1	1	2	2	3	3	3	3	2	3	3	3	3	3	3	3	3	3	3	3	4	3	3	4	3	3	3	3	4	3	4	4	12.5714	11.3333	14	12.8889
PSM	AfatinibPO	a#@frhfa	20.3	1	1	1	2	2	3	3	3	4	2	3	4	3	3	3	3	3	4	3	4	3	4	3	3	4	2	4	3	3	4	3	4	3	13.7143	12	14	12.8889
PSM	AfatinibPO	a#f@fggf	1.76667	1	1	1	1	1	3	3	4	4	3	3	3	3	3	3	3	3	3	3	3	3	3	3	3	3	3	3	4	3	3	4	3	2	13.1429	12.6667	12	12
PSM	AfatinibPO	a#f@fggf	5.03333	1	1	1	1	1	3	3	5	5	3	3	4	4	3	3	3	3	4	4	3	4	3	3	3	4	4	4	4	4	4	4	4	3	14.8571	13.3333	16	14.6667
PSM	AfatinibPO	a#f@fggf	8.16667	1	2	2	1	1	3	2	4	4	3	3	4	3	3	3	3	3	4	3	4	4	3	3	3	4	3	4	4	4	3	4	3	3	14.2857	13.3333	14	13.3333
PSM	AfatinibPO	a#fdhqr#	0.833333	1	1	1	2	2	3	2	4	2	4	3	2	3	4	3	4	4	5	4	4	3	4	3	3	4	3	4	4	5	4	4	4	4	13.1429	13.3333	15	16.4444
PSM	AfatinibPO	a#fdhqr#	3.9	1	1	1	1	1	4	3	4	3	4	4	3	3	4	3	4	4	4	4	4	2	3	3	4	4	4	4	4	4	4	4	4	4	12.5714	15.3333	16	15.5556
PSM	AfatinibPO	a#fdhqr#	8.8	1	1	1	1	2	3	2	4	4	3	3	2	3	3	3	3	3	3	4	4	3	3	3	3	4	4	4	3	4	4	4	3	3	13.7143	12	15	13.3333
PSM	AfatinibPO	a#fdhqr#	12.2667	1	2	1	2	1	3	3	3	4	2	2	2	1	4	2	2	2	2	4	3	2	4	4	2	4	4	5	4	4	4	2	4	4	12.5714	8	17	12.8889
PSM	AfatinibPO	a#fgh@gr	16.5667	1	1	1	1	1	4	3	5	2	1	1	4	1	3	3	2	1	4	4	4	2	4	4	2	2	3	2	3	3	4	2	4	3	13.7143	8	11	11.5556
PSM	AfatinibPO	a#fgh@gr	19.6	2	1	3	2	2	4	2	2	4	1	1	4	1	4	1	3	1	2	1	3	2	2	2	2	3	.	3	2	4	4	2	3	3	9.14286	8.66667	12	9.77778
PSM	AfatinibPO	a#dfhaqd	10.5333	1	2	2	1	2	3	3	4	4	3	3	2	3	3	3	3	3	3	3	3	3	3	3	3	3	3	3	4	4	4	3	3	3	13.1429	11.3333	12	13.3333
PSM	AfatinibPO	a##grhfa	11.1333	1	1	1	1	1	3	2	4	3	3	3	3	4	4	3	3	3	3	3	4	3	3	3	3	3	3	3	4	3	3	3	3	4	13.1429	12	12	13.7778
PSM	AfatinibPO	ag@q@rhh	3.7	1	1	1	2	1	3	2	4	2	3	4	2	2	2	3	4	3	2	2	2	3	4	4	4	4	4	4	4	3	3	4	2	4	12.5714	14	14	11.1111
PSM	AfatinibPO	ag@q@rhh	4.36667	2	2	2	2	2	2	2	3	3	3	3	2	4	4	2	3	3	4	2	2	3	3	4	3	4	3	4	4	4	4	3	4	4	11.4286	11.3333	15	14.6667
PSM	ErlotinibPO	qq@hdfgd	2.06667	1	1	1	1	2	4	4	5	4	3	3	3	4	4	3	3	3	2	4	3	4	4	4	3	4	3	4	4	4	4	4	4	4	15.4286	12.6667	15	14.6667
PSM	ErlotinibPO	qaqhhf@q	2.33333	1	1	1	2	1	.	.	.	.	.	.	.	.	.	.	.	.	.	.	.	.	.	.	.	.	.	.	.	.	.	.	.	.
PSM	ErlotinibPO	qaqhhf@q	6.43333	1	1	1	2	1	4	2	5	5	4	4	4	3	4	3	3	3	3	4	4	2	4	4	4	4	2	4	4	4	4	4	4	3	15.4286	15.3333	14	14.2222
PSM	ErlotinibPO	qaqhhf@q	11.3667	1	1	1	1	2	4	3	4	4	3	4	3	3	4	3	3	3	4	4	4	3	4	3	4	4	2	4	4	4	4	4	4	4	14.2857	14	14	15.1111
PSM	ErlotinibPO	qaqhhf@q	14.9	1	1	2	1	2	4	3	4	4	2	4	2	2	4	3	3	3	4	4	4	3	4	3	3	4	2	4	4	4	4	3	4	4	14.2857	11.3333	14	14.6667
PSM	ErlotinibPO	qaqhhf@q	18.6	1	1	1	1	2	3	3	3	4	3	4	3	3	4	3	3	3	4	4	4	3	4	4	4	4	2	4	4	4	4	3	4	4	14.2857	13.3333	14	15.1111
PSM	ErlotinibPO	qaqhhf@q	22.3333	1	1	1	1	2	3	3	4	4	4	4	3	3	4	3	3	3	4	4	4	3	4	3	4	4	2	4	4	4	4	3	4	3	14.2857	14	14	14.6667
PSM	ErlotinibPO	qaqhhf@q	25.8333	1	1	1	2	2	4	3	4	4	4	5	3	3	4	3	3	4	4	4	4	4	3	5	3	4	2	4	4	5	4	3	4	3	15.4286	14	14	15.5556
PSM	ErlotinibPO	qaqhhf@q	29.5667	1	1	1	2	1	4	3	4	5	4	4	3	3	4	3	3	3	4	4	4	3	4	4	4	4	2	4	4	5	4	3	4	4	15.4286	14	14	15.5556
PSM	ErlotinibPO	qaqhhf@q	33.3	1	1	1	2	2	4	4	4	4	4	4	3	3	4	3	4	4	4	4	4	3	4	3	4	4	2	4	4	4	4	3	4	4	14.2857	14.6667	14	15.5556
PSM	ErlotinibPO	qaqhhf@q	40.5333	1	1	1	1	2	3	3	4	4	3	3	3	3	3	3	2	3	3	3	3	2	3	3	3	3	2	4	4	3	4	3	4	3	12.5714	11.3333	13	12.8889
PSM	ErlotinibPO	qaqhhf@q	47.7667	1	1	1	1	2	4	3	3	4	3	4	3	3	4	3	2	3	4	3	3	3	4	4	3	4	2	4	4	4	4	3	4	4	13.7143	12	14	14.6667
PSM	ErlotinibPO	qaqhhf@q	51.5	1	1	1	1	2	4	4	4	4	2	4	3	3	4	3	3	3	4	3	4	3	3	4	3	4	2	4	4	4	4	3	4	3	14.2857	12	14	14.2222
PSM	ErlotinibPO	qaqhhf@q	55.9333	1	1	1	1	2	4	3	4	4	3	4	3	3	3	3	3	4	4	4	4	3	4	4	3	4	2	4	4	4	4	3	4	3	14.8571	12.6667	14	14.6667
PSM	ErlotinibPO	qaqhhf@q	59.6667	1	1	1	2	2	4	3	4	4	2	4	3	2	4	3	3	4	4	4	4	3	4	4	3	4	3	4	4	4	4	3	4	4	14.8571	12	15	15.1111
PSM	ErlotinibPO	qaqhhf@q	63.6333	1	1	1	2	1	4	3	4	4	3	4	3	3	4	3	3	3	4	3	4	3	4	4	3	4	2	4	4	4	4	3	4	4	14.8571	12.6667	14	14.6667
PSM	ErlotinibPO	qaadrdhg	7	2	2	2	2	2	.	.	.	.	.	.	.	.	.	.	.	.	.	.	.	.	.	.	.	.	.	.	.	.	.	.	.	.
PSM	ErlotinibPO	qah@##hf	0.466667	1	1	1	2	2	3	3	4	4	2	5	3	4	2	3	3	3	4	3	4	2	4	4	3	4	3	4	4	4	4	3	3	3	14.2857	12.6667	14	13.7778
PSM	ErlotinibPO	qah@##hf	3.96667	1	1	1	1	2	3	3	4	2	3	4	4	4	3	3	3	4	4	3	4	3	4	3	4	4	4	4	4	4	4	2	4	4	13.1429	13.3333	16	15.1111
PSM	ErlotinibPO	qah@##hf	6.76667	1	1	2	1	2	3	3	4	4	2	3	3	3	2	3	3	3	4	3	2	2	3	3	3	4	4	4	4	4	4	3	3	4	12	11.3333	15	13.7778
PSM	ErlotinibPO	qah@##hf	10.5	1	1	2	2	2	2	3	4	4	3	4	3	4	3	3	4	4	5	4	4	2	3	4	3	4	4	4	4	4	4	3	4	5	13.7143	13.3333	16	16.4444
PSM	ErlotinibPO	qah@##hf	14.7	1	1	1	1	2	3	3	5	5	3	4	4	4	3	4	4	4	4	4	4	2	3	4	4	4	4	4	4	4	4	3	4	4	15.4286	14.6667	16	15.5556
PSM	ErlotinibPO	qrrdd#f#	3.26667	1	1	1	1	1	3	4	4	5	4	5	4	4	3	5	5	4	4	4	4	3	4	4	4	4	.	4	4	4	4	4	4	4	16.5714	17.3333	16	15.5556
PSM	ErlotinibPO	qrrdd#f#	9.36667	1	1	1	2	1	4	4	4	1	4	4	5	4	4	4	3	4	4	5	4	2	4	4	4	4	5	5	5	5	5	5	4	3	13.1429	16.6667	18	17.3333
PSM	ErlotinibPO	qrrdd#f#	13.5667	2	1	1	2	2	3	3	4	4	3	4	4	4	4	3	5	5	5	4	4	3	4	4	4	4	4	4	4	5	4	3	4	4	14.8571	15.3333	16	17.3333
PSM	ErlotinibPO	qr@ahahf	2.13333	1	1	1	1	1	3	2	3	3	1	5	3	4	2	3	3	1	4	2	3	3	3	3	3	4	3	4	4	4	4	3	4	4	12	12	15	12.8889
PSM	ErlotinibPO	qr#dhr#q	0.7	1	1	1	1	1	2	3	5	2	3	4	3	4	4	3	2	3	4	4	4	3	3	3	3	3	2	2	4	4	4	4	3	4	13.1429	12.6667	10	15.5556
PSM	ErlotinibPO	qr#dhr#q	5.26667	1	1	1	2	2	4	2	4	5	4	4	4	4	4	3	4	3	4	4	4	3	4	4	3	4	4	4	5	3	4	4	4	5	15.4286	15.3333	16	16
PSM	ErlotinibPO	qr#dhr#q	9.7	1	1	1	2	1	3	3	4	3	3	3	3	3	3	2	3	3	3	3	3	3	3	3	3	3	3	4	4	3	3	3	4	4	12	12	14	12.8889
PSM	ErlotinibPO	qr#dhr#q	12.6	1	1	1	1	1	4	4	5	2	4	4	4	4	4	4	4	4	4	4	4	2	4	4	4	4	2	4	4	4	4	4	4	4	14.2857	16	14	16
PSM	ErlotinibPO	qr#dhr#q	19.9667	1	1	1	1	1	4	3	5	2	4	5	4	4	3	4	4	3	4	4	4	3	3	4	3	4	3	4	4	4	4	3	4	5	14.2857	15.3333	15	15.5556
PSM	ErlotinibPO	q@gdhf@#	1.03333	1	1	1	1	1	4	2	4	4	3	3	3	3	3	3	3	3	4	3	3	3	3	3	3	3	3	3	3	3	3	4	3	4	13.1429	12.6667	12	12.8889
PSM	ErlotinibPO	q@gdhf@#	4.3	1	1	1	1	1	4	2	4	2	2	3	3	3	3	3	3	3	3	3	3	3	3	3	3	3	3	3	3	3	4	3	3	3	12	11.3333	12	12.4444
PSM	ErlotinibPO	q@gdhf@#	8.5	1	1	1	1	1	4	3	5	5	3	4	4	3	3	4	3	4	4	4	4	4	4	4	3	4	3	3	3	4	4	4	3	3	17.1429	14	13	14.2222
PSM	ErlotinibPO	q@gdhf@#	15.2667	1	1	1	1	1	3	3	5	5	2	3	4	3	3	3	3	3	3	3	4	3	3	3	3	3	3	3	3	3	3	3	3	3	14.8571	12	12	12
PSM	ErlotinibPO	q@gdhf@#	24.3667	1	1	1	1	2	3	2	4	4	2	3	3	3	2	3	3	3	3	3	3	4	4	4	3	3	3	3	3	3	3	3	3	3	14.8571	11.3333	12	11.5556
PSM	ErlotinibPO	qfqq@q##	4.43333	2	1	2	2	1	3	4	3	3	4	4	3	4	4	1	4	3	4	3	3	4	3	2	4	4	4	4	4	4	4	3	4	5	10.8571	14.6667	16	15.5556
PSM	ErlotinibPO	qff@hhdr	12.7333	1	1	1	1	1	4	3	5	5	3	3	3	4	4	4	3	3	3	3	4	3	3	4	3	3	3	3	3	4	4	4	3	4	16	12.6667	12	14.2222
PSM	ErlotinibPO	qfhqqadq	16.1	1	1	1	2	1	4	4	4	4	4	5	4	4	3	3	4	4	5	4	4	4	4	4	4	4	4	5	4	5	4	4	5	5	15.4286	16.6667	18	16.8889
PSM	ErlotinibPO	qfhqqadq	29.6333	1	1	1	2	1	4	4	4	5	4	4	4	4	3	3	4	4	4	4	4	4	4	4	4	4	4	4	3	4	4	4	4	5	16	16	16	15.5556
PSM	ErlotinibPO	qfhqqadq	50.1667	1	1	1	2	1	4	5	4	1	4	5	3	4	2	3	4	5	4	4	4	4	4	4	4	4	4	5	2	5	5	4	5	5	13.7143	16	18	16
PSM	ErlotinibPO	qhqqffa@	0	1	1	1	1	1	2	3	5	5	3	3	4	4	3	3	3	5	4	5	4	2	4	4	2	4	2	3	4	4	4	4	4	4	15.4286	12.6667	13	16.4444
PSM	ErlotinibPO	qhqqffa@	3.26667	1	1	1	2	1	4	4	5	5	3	4	3	4	4	4	4	3	3	4	4	2	3	3	3	4	3	.	4	4	4	3	4	4	14.8571	13.3333	14.6667	15.1111
PSM	ErlotinibPO	qhqqffa@	7	1	1	1	1	2	4	4	5	5	3	4	3	4	4	4	4	3	4	4	4	2	4	3	4	4	3	4	4	3	3	3	4	4	15.4286	14	15	14.6667
PSM	ErlotinibPO	qhqqffa@	11.4333	1	1	1	1	2	4	4	5	5	3	4	3	3	3	3	4	3	4	4	4	2	3	3	4	4	3	4	4	4	4	3	4	4	14.2857	14	15	14.6667
PSM	ErlotinibPO	qhqqffa@	21.2333	1	1	1	1	1	4	3	5	4	4	4	4	4	4	4	4	4	4	4	4	3	4	4	4	4	2	4	4	4	2	5	4	4	16	16.6667	14	15.1111
PSM	ErlotinibPO	qhrhhdf@	3.26667	1	1	1	3	3	2	2	4	3	3	2	4	4	4	3	1	3	4	3	4	3	3	3	3	4	3	3	4	4	4	3	4	3	13.1429	10.6667	14	14.6667
PSM	ErlotinibPO	qhrhhdf@	11.2	1	1	1	2	2	3	3	4	1	3	5	3	4	5	3	2	4	4	3	4	3	3	4	3	4	4	4	5	5	5	3	4	4	12.5714	12.6667	16	17.3333
PSM	ErlotinibPO	qhrhhdf@	21.1	2	2	2	2	2	2	2	2	2	3	3	2	2	3	2	3	3	4	2	2	4	2	2	3	2	2	2	3	4	3	3	3	2	9.14286	11.3333	9	11.5556
PSM	ErlotinibPO	qhrhhdf@	24.7333	1	1	1	2	2	3	3	3	2	3	3	2	3	4	1	3	4	4	3	3	3	4	4	4	4	3	4	4	4	4	3	4	4	11.4286	12	15	15.1111
PSM	ErlotinibPO	qhrhhdf@	28.8333	2	1	2	2	2	2	2	2	2	3	3	2	4	4	1	1	3	2	2	2	4	3	3	3	3	.	3	4	4	4	3	4	4	9.71429	10	13.3333	13.7778
PSM	ErlotinibPO	qh@ggdaf	1.16667	1	1	1	2	1	4	4	5	5	4	5	4	4	3	4	5	5	5	5	5	3	4	4	4	4	3	5	4	4	4	5	4	5	17.1429	18	16	17.3333
PSM	ErlotinibPO	qh@ggdaf	5.13333	1	1	1	2	1	5	4	5	5	4	4	4	4	2	5	5	5	5	5	5	4	5	5	5	4	4	5	4	5	5	5	5	5	19.4286	18	18	17.7778
PSM	ErlotinibPO	qh@ggdaf	9.33333	1	1	1	2	1	4	4	5	5	4	5	4	4	3	4	5	5	5	5	5	4	4	4	4	5	4	5	4	4	4	5	4	5	17.7143	18	18	17.3333
PSM	ErlotinibPO	qh@ggdaf	15.1667	1	1	1	1	1	4	4	5	4	4	3	4	4	4	4	4	4	4	4	4	4	4	4	4	4	4	4	4	4	4	5	4	4	16.5714	16	16	16
PSM	ErlotinibPO	qh@ggdaf	18.2	1	1	1	1	1	5	4	5	5	4	4	5	5	2	5	4	5	4	5	5	4	5	5	5	4	4	5	4	5	5	5	1	5	19.4286	18	14	17.7778
PSM	ErlotinibPO	qhhh#qfg	0.933333	1	1	1	1	1	3	4	5	5	2	4	4	4	4	3	4	3	4	4	4	4	4	4	4	3	4	4	4	4	4	4	4	5	16.5714	14.6667	15	16
PSM	ErlotinibPO	q#agfhhh	5.6	1	1	1	1	1	3	4	5	5	4	4	4	4	4	2	4	3	4	4	3	4	4	3	4	4	.	4	4	4	4	5	4	5	14.8571	16.6667	16	16
PSM	ErlotinibPO	q#agfhhh	8.86667	1	1	1	1	1	4	4	5	2	3	4	3	4	4	3	3	3	4	4	3	3	3	3	4	4	4	4	4	3	4	5	4	4	12.5714	14.6667	16	15.1111
PSM	ErlotinibPO	q#agfhhh	18.6667	1	1	1	1	1	3	3	5	2	3	4	3	4	4	2	4	2	4	2	3	4	4	4	4	4	4	4	4	4	4	5	4	5	13.7143	15.3333	16	14.6667
PSM	ErlotinibPO	q#agfhhh	22.4	1	1	1	1	1	4	4	5	2	2	4	2	4	3	2	4	2	4	2	4	4	4	4	4	4	4	4	4	4	4	5	4	5	14.2857	14	16	14.2222
PSM	ErlotinibPO	q#agfhhh	26.7667	1	1	1	1	1	.	.	.	.	.	.	.	.	.	.	.	.	.	.	.	.	.	.	.	.	.	.	.	.	.	.	.	.
PSM	ErlotinibPO	q#rahd#d	2.33333	2	3	3	2	1	3	3	3	4	3	2	1	2	4	2	4	2	3	1	1	2	2	3	2	3	.	4	4	4	4	3	3	3	9.71429	10	13.3333	12
PSM	ErlotinibPO	qg@qh@h@	1.4	1	1	1	1	1	4	3	5	2	2	4	3	4	3	2	3	2	3	3	4	4	4	4	4	4	4	4	4	4	4	5	4	4	14.2857	14	16	13.7778
PSM	ErlotinibPO	qg@qh@h@	9.26667	1	1	1	1	1	4	4	3	5	2	4	4	4	2	4	5	2	4	3	4	4	4	4	4	4	2	4	4	4	4	4	4	4	16	15.3333	14	13.7778
PSM	ErlotinibPO	qg@qh@h@	16.4333	2	2	3	2	1	2	2	2	4	1	1	2	2	3	1	1	1	2	1	1	2	2	2	2	3	1	3	4	3	4	3	3	4	8	6.66667	10	10.6667
PSM	ErlotinibPO	qg@qh@h@	19.7667	2	1	3	2	2	2	2	4	2	1	4	1	4	3	2	3	1	1	1	2	3	3	2	3	3	4	4	4	4	4	3	4	2	10.2857	10	15	10.6667
PSM	ErlotinibPO	qg@qh@h@	19.8	2	3	3	2	2	2	2	4	2	1	4	1	4	3	2	3	1	1	1	2	3	3	2	3	3	4	4	4	4	4	3	4	2	10.2857	10	15	10.6667
PSM	ErlotinibPO	qg@qh@h@	19.9333	2	2	2	3	3	2	2	4	2	1	4	1	4	3	2	3	1	1	1	2	3	3	2	3	3	4	4	4	4	4	3	4	2	10.2857	10	15	10.6667
PSM	ErlotinibPO	qg@qh@h@	19.9667	2	3	2	2	1	2	2	4	2	1	4	1	4	3	2	3	1	1	1	2	3	3	2	3	3	4	4	4	4	4	3	4	2	10.2857	10	15	10.6667
PSM	ErlotinibPO	qg@hhaq#	4.4	1	1	1	1	1	3	2	4	2	3	2	2	4	3	2	2	2	4	4	4	2	3	3	2	3	2	4	3	3	3	4	4	4	11.4286	10	13	13.3333
PSM	ErlotinibPO	qh#rrrga	5.53333	1	1	1	2	1	4	3	2	3	3	3	4	4	4	3	3	3	4	4	4	3	4	3	4	4	.	4	4	4	4	4	4	4	12.5714	14	16	15.5556
PSM	ErlotinibPO	qh#rrrga	6.46667	1	1	1	2	1	2	4	2	2	3	2	4	4	4	4	2	3	4	4	4	4	4	4	4	4	3	4	4	4	4	4	4	4	13.7143	12.6667	15	15.5556
PSM	ErlotinibPO	qh#rrrga	8.16667	1	1	2	1	1	.	.	.	.	.	.	.	.	.	.	.	.	.	.	.	.	.	.	.	.	.	.	.	.	.	.	.	.
PSM	ErlotinibPO	qh#rrrga	14.3333	1	1	1	2	1	2	2	2	2	1	2	4	4	4	2	2	4	4	2	3	4	4	4	4	4	4	4	4	4	4	5	4	5	12	12	16	15.5556
PSM	ErlotinibPO	qh#rrrga	17.1333	2	1	2	1	1	4	4	4	2	3	3	4	4	4	4	4	4	4	4	3	4	4	2	4	4	.	4	4	4	4	5	4	3	13.1429	15.3333	16	15.5556
PSM	ErlotinibPO	qh#rrrga	20.1667	2	1	1	2	1	3	2	5	4	3	3	3	4	4	2	3	4	4	4	2	3	3	3	2	4	3	4	4	3	4	4	4	4	12.5714	12	15	15.5556
PSM	ErlotinibPO	aqdgdd#d	1.83333	1	1	1	1	1	3	3	4	2	2	3	3	3	3	4	2	3	3	2	3	2	3	3	3	4	3	5	4	5	4	4	4	3	12	11.3333	16	13.3333
PSM	ErlotinibPO	aqdgdd#d	7.66667	1	1	1	1	1	4	3	5	2	3	4	4	4	3	3	3	3	4	4	4	3	4	4	4	4	4	4	4	4	4	5	4	2	14.2857	15.3333	16	14.2222
PSM	ErlotinibPO	aqdgdd#d	11.5333	1	1	1	1	1	4	4	5	5	3	3	3	4	3	3	3	3	3	3	3	3	3	3	3	4	3	4	4	4	4	4	4	4	14.2857	12.6667	15	14.2222
PSM	ErlotinibPO	aqdgdd#d	15.3667	1	1	1	1	1	4	4	5	5	3	3	3	3	3	3	3	3	3	3	3	2	3	3	3	4	3	4	4	4	4	4	3	4	13.7143	12.6667	14	13.7778
PSM	ErlotinibPO	aqdgdd#d	18.8667	1	1	1	1	1	4	3	4	4	2	3	3	3	1	3	3	3	3	3	3	2	4	4	4	4	4	4	4	4	4	4	3	4	13.7143	12.6667	15	12.8889
PSM	ErlotinibPO	aqdgdd#d	21.9	1	1	1	1	1	4	4	4	4	3	4	3	3	3	3	3	3	4	3	4	3	3	4	4	4	4	5	3	4	4	1	4	4	14.2857	12	17	13.7778
PSM	ErlotinibPO	aqdgdd#d	27.5	1	1	1	1	1	.	.	.	.	.	.	.	.	.	.	.	.	.	.	.	.	.	.	.	.	.	.	.	.	.	.	.	.
PSM	ErlotinibPO	aqdgdd#d	34.2667	2	1	1	1	1	.	.	.	.	.	.	.	.	.	.	.	.	.	.	.	.	.	.	.	.	.	.	.	.	.	.	.	.
PSM	ErlotinibPO	aadrdqhq	7.8	1	1	1	2	2	3	3	4	4	2	3	3	4	4	3	3	3	3	2	4	2	4	4	4	4	4	4	4	4	4	3	4	4	14.2857	12	16	14.2222
PSM	ErlotinibPO	aadrdqhq	14.1	1	1	1	2	2	4	4	4	5	3	4	3	4	4	4	3	3	4	3	3	4	4	4	4	4	4	4	4	4	4	3	3	4	16	13.3333	15	15.1111
PSM	ErlotinibPO	aadrdqhq	23.4333	1	1	1	2	1	4	3	4	4	2	4	3	4	3	3	3	3	4	3	4	3	3	4	4	4	4	4	3	4	4	3	3	3	14.2857	12.6667	15	13.7778
PSM	ErlotinibPO	aadrdqhq	27.8667	1	1	2	3	3	4	2	4	2	2	3	2	3	3	3	1	2	3	3	3	3	3	2	2	4	3	3	3	4	3	3	3	4	11.4286	8.66667	13	12.4444
PSM	ErlotinibPO	aa#qqg@a	0.466667	1	1	1	2	2	3	3	5	2	2	4	4	4	4	4	4	4	4	4	4	3	4	4	4	4	4	4	4	4	4	4	4	5	14.8571	14.6667	16	16.4444
PSM	ErlotinibPO	aa#qqg@a	3.73333	1	1	1	2	1	4	2	4	4	3	4	4	4	3	4	5	4	4	4	4	2	4	4	4	4	.	4	3	4	4	4	4	4	14.8571	16	16	15.1111
PSM	ErlotinibPO	aa#qqg@a	7.46667	1	1	1	2	2	4	3	4	4	2	4	4	4	3	3	5	4	4	4	4	2	4	3	4	4	2	4	4	3	4	3	4	5	13.7143	14.6667	14	15.5556
PSM	ErlotinibPO	aa#qqg@a	12.1333	1	1	1	2	1	4	2	4	4	3	4	4	4	2	4	5	5	3	4	4	3	4	4	4	4	.	4	3	4	4	4	4	4	15.4286	16	16	14.6667
PSM	ErlotinibPO	aa#qqg@a	18.6667	1	1	1	2	1	4	2	4	4	4	4	4	4	3	4	4	5	4	4	4	3	4	3	4	4	.	4	3	4	4	4	4	5	14.8571	16	16	16
PSM	ErlotinibPO	aa#qqg@a	26.6	1	1	1	1	1	5	3	5	4	3	4	4	4	2	3	4	4	3	4	4	2	4	4	4	4	4	4	4	4	4	4	4	4	14.8571	15.3333	16	14.6667
PSM	ErlotinibPO	aa#qqg@a	35.7	1	1	1	2	1	3	2	4	2	2	4	4	4	4	2	4	4	4	4	4	4	4	4	4	4	3	4	4	4	4	5	4	5	13.7143	15.3333	15	16.4444
PSM	ErlotinibPO	aahgqhar	1.4	1	1	1	2	2	3	2	3	4	1	2	2	3	4	3	3	3	3	3	4	3	4	3	2	4	2	4	4	4	4	3	3	4	13.7143	8.66667	13	14.2222
PSM	ErlotinibPO	aahgqhar	4.83333	1	1	1	2	1	3	3	4	5	3	3	3	3	4	4	3	3	4	4	3	2	3	3	3	4	2	4	4	4	4	3	3	5	13.7143	12	13	15.5556
PSM	ErlotinibPO	aahgqhar	9.26667	1	1	1	2	1	3	3	4	5	3	3	3	4	4	3	3	3	4	4	4	3	4	3	3	4	2	5	5	4	4	4	3	5	14.8571	12.6667	14	16.4444
PSM	ErlotinibPO	aahgqhar	12.6	1	1	1	2	1	3	3	4	5	3	3	2	3	4	4	3	3	3	4	3	3	3	3	3	3	2	4	4	4	4	3	3	5	14.2857	11.3333	12	15.1111
PSM	ErlotinibPO	aahgqhar	15.6333	1	1	1	1	1	4	4	4	5	3	3	3	4	4	4	4	3	4	4	3	3	3	3	3	3	.	3	3	3	3	4	3	5	14.2857	13.3333	12	14.6667
PSM	ErlotinibPO	aahgqhar	19.1333	1	1	1	2	2	4	3	4	4	3	3	2	4	3	3	4	3	4	3	3	3	3	3	3	4	2	4	4	4	4	3	4	5	13.1429	12	14	15.1111
PSM	ErlotinibPO	aahgqhar	23.8667	1	1	1	2	1	3	3	4	4	3	2	2	4	4	4	3	3	4	4	3	3	3	3	3	3	1	4	4	4	4	3	4	5	13.7143	10.6667	12	16
PSM	ErlotinibPO	aahgqhar	29.5667	1	1	1	1	1	4	4	4	4	4	3	2	4	4	4	3	3	4	4	4	4	4	4	4	4	4	4	4	4	4	4	4	4	16	13.3333	16	15.5556
PSM	ErlotinibPO	aahgqhar	33.3	1	1	1	2	2	3	3	4	4	4	3	2	4	4	4	3	4	4	4	4	4	3	3	3	4	1	4	4	4	4	3	4	4	14.8571	12	13	16
PSM	ErlotinibPO	aahgqhar	37.2667	1	1	1	2	1	4	4	4	4	4	2	2	3	4	4	4	3	4	4	2	3	3	3	3	4	2	4	4	4	4	3	4	5	13.1429	12	14	15.5556
PSM	ErlotinibPO	aahgqhar	40.3	1	1	1	1	1	4	4	5	5	4	3	4	4	4	4	3	3	4	4	4	4	4	4	3	4	4	4	4	4	4	3	4	4	17.1429	13.3333	16	15.5556
PSM	ErlotinibPO	aahgqhar	43.8	1	1	1	2	2	4	4	4	4	4	2	2	4	4	3	3	3	4	4	4	4	3	3	3	4	1	4	4	4	4	3	4	5	14.2857	11.3333	13	16
PSM	ErlotinibPO	aahgqhar	49.4	1	1	1	2	1	4	4	4	4	4	2	2	4	4	4	4	4	4	4	3	4	4	4	4	4	2	4	4	4	4	4	4	5	15.4286	13.3333	14	16.4444
PSM	ErlotinibPO	aahgqhar	54.3	1	1	1	2	2	4	4	4	4	4	2	2	4	4	4	3	3	4	4	4	3	4	4	4	4	3	4	4	4	4	3	4	4	15.4286	12	15	15.5556
PSM	ErlotinibPO	arrgdg@d	2.8	2	2	2	1	1	4	3	4	4	3	3	3	3	4	2	3	3	4	3	2	3	3	3	3	3	3	4	4	3	3	4	4	4	12	12.6667	14	13.7778
PSM	ErlotinibPO	arrgdg@d	11.3667	1	1	1	2	1	4	3	4	4	2	2	2	2	3	2	2	2	3	2	2	3	3	2	3	3	2	3	3	3	3	3	3	4	11.4286	9.33333	11	11.1111
PSM	ErlotinibPO	ar#dhrfq	0.933333	1	1	2	2	1	3	2	3	3	3	2	2	2	4	2	3	3	3	2	3	2	3	3	2	2	3	3	3	4	3	2	3	3	10.8571	9.33333	11	12
PSM	ErlotinibPO	ar#dhrfq	15.7333	2	1	2	2	2	3	3	4	3	2	2	2	2	4	3	2	2	2	3	2	3	3	3	2	2	3	4	4	4	4	2	2	4	12	8	11	12.8889
PSM	ErlotinibPO	argfrq@g	0	1	1	1	1	1	3	3	3	4	4	4	3	4	4	3	3	3	3	2	2	3	3	3	3	4	3	3	4	4	4	4	4	4	12	14	14	14.2222
PSM	ErlotinibPO	a@hqhq@#	22.4	1	1	1	2	2	.	.	.	.	.	.	.	.	.	.	.	.	.	.	.	.	.	.	.	.	.	.	.	.	.	.	.	.
PSM	ErlotinibPO	a@dhqrdf	9.93333	1	1	1	1	1	4	4	4	5	2	4	4	4	2	3	4	4	4	4	4	3	3	3	3	3	4	4	4	5	4	4	4	4	14.2857	14	15	15.5556
PSM	ErlotinibPO	a@dhqrdf	15.5333	1	1	1	1	1	5	4	4	5	4	5	5	5	3	4	5	4	5	4	5	4	4	4	5	4	5	4	4	5	5	4	4	4	17.1429	18.6667	17	17.3333
PSM	ErlotinibPO	a@dhqrdf	21.1333	1	1	2	1	1	4	4	5	5	2	4	4	4	1	4	5	5	5	3	4	2	4	3	4	4	4	4	4	5	4	4	4	3	15.4286	15.3333	16	15.1111
PSM	ErlotinibPO	a@dhqrdf	21.1333	1	1	2	1	1	4	4	5	5	2	4	4	4	1	4	5	5	5	3	4	2	4	3	4	4	4	4	4	5	4	4	4	4	15.4286	15.3333	16	15.5556
PSM	ErlotinibPO	a@hh@d@d	4.2	1	1	1	1	1	3	3	3	2	1	1	3	4	4	4	4	3	4	4	3	4	4	.	4	4	.	4	4	4	3	4	4	3	13.3333	11.3333	16	14.6667
PSM	ErlotinibPO	a@hh@d@d	12.8333	1	1	1	1	1	4	4	5	5	3	4	4	4	4	4	4	4	4	1	4	3	4	2	4	4	.	4	4	4	4	5	4	5	15.4286	16	16	15.1111
PSM	ErlotinibPO	a@hh@d@d	16.5667	1	1	1	1	1	4	4	5	2	3	4	4	4	4	4	3	3	4	4	4	3	3	2	3	4	4	4	4	4	4	5	4	4	13.1429	14.6667	16	15.5556
PSM	ErlotinibPO	a@hh@d@d	20.7667	1	1	1	9	1	3	4	5	4	3	4	4	4	4	3	4	3	4	3	3	4	4	3	3	4	3	4	4	4	4	4	4	4	14.8571	14.6667	15	15.1111
PSM	ErlotinibPO	a@hh@d@d	24.5	1	1	1	1	1	3	4	5	2	1	3	4	4	4	4	4	4	4	4	3	4	4	3	4	4	.	4	4	4	4	5	4	5	14.2857	14	16	16.4444
PSM	ErlotinibPO	a@hh@d@d	28	1	1	1	1	1	3	4	5	5	3	4	4	4	4	3	4	3	3	3	2	4	4	2	4	4	3	4	4	4	4	4	4	4	14.2857	15.3333	15	14.6667
PSM	ErlotinibPO	a@hh@d@d	31.5	1	1	1	1	1	3	3	5	5	1	3	3	4	4	4	4	2	4	2	4	4	4	.	4	4	4	4	4	4	4	5	4	5	17.3333	13.3333	16	14.6667
PSM	ErlotinibPO	a@hh@d@d	34.7667	1	1	2	1	1	3	3	3	5	3	4	2	4	4	2	3	3	2	2	3	4	3	3	4	4	3	4	4	4	4	5	4	4	13.1429	14	15	13.7778
PSM	ErlotinibPO	a@hh@d@d	39.2	1	1	1	1	1	4	4	5	4	2	4	3	4	4	3	4	2	4	3	3	4	4	.	4	4	4	4	4	4	4	5	4	4	15.3333	14.6667	16	14.6667
PSM	ErlotinibPO	afgrqff@	2.8	1	1	1	1	1	5	5	5	3	3	5	5	5	5	5	5	3	4	5	5	5	5	5	5	5	.	5	4	5	5	5	5	5	18.8571	18.6667	20	18.2222
PSM	ErlotinibPO	afgrqff@	6.53333	1	1	1	1	1	3	4	5	3	1	1	3	3	4	4	4	3	4	4	4	4	4	4	4	4	.	4	4	4	4	5	4	5	16	12	16	15.5556
PSM	ErlotinibPO	afgrqff@	16.5667	1	1	1	2	2	3	4	5	2	2	1	3	2	4	3	4	2	4	2	3	4	4	.	4	4	.	4	4	4	4	4	3	5	14	12	14.6667	13.7778
PSM	ErlotinibPO	afgfrrhf	1.16667	1	1	1	2	2	4	4	4	2	1	5	5	2	3	4	5	3	4	5	5	1	4	3	3	4	.	5	5	5	.	1	4	5	13.1429	13.3333	17.3333	16
PSM	ErlotinibPO	afgfrrhf	5.36667	1	1	1	1	1	3	2	5	2	2	4	3	2	4	4	3	4	4	4	4	3	4	4	4	4	4	4	4	4	4	2	4	5	14.8571	12	16	15.5556
PSM	ErlotinibPO	afgfrrhf	9.83333	1	1	1	1	2	3	2	4	3	3	5	4	2	2	3	3	3	3	4	3	1	3	3	2	3	.	3	4	4	4	3	3	3	11.4286	13.3333	12	12.8889
PSM	ErlotinibPO	afgfrrhf	13.5667	1	1	1	1	2	2	2	5	4	3	4	4	3	3	4	4	4	4	4	4	3	4	4	2	4	4	4	4	4	4	1	4	5	16	12	16	15.5556
PSM	ErlotinibPO	afh@afg@	0.9	1	1	2	1	2	3	2	3	4	2	3	2	2	4	3	3	3	4	3	2	3	2	2	3	4	2	4	3	4	4	3	3	4	10.8571	10.6667	13	13.7778
PSM	ErlotinibPO	afh@afg@	6.26667	1	1	1	1	1	4	3	4	5	2	4	4	4	4	4	4	4	4	5	5	4	4	3	4	4	3	4	4	4	4	4	4	3	16.5714	14.6667	15	16
PSM	ErlotinibPO	afh@afg@	13.2	2	2	3	2	2	2	2	2	2	2	2	2	2	2	2	2	1	1	1	1	2	2	2	2	2	2	4	2	1	2	2	3	3	7.42857	8	11	6.66667
PSM	ErlotinibPO	afhh#rrh	1.4	1	1	1	1	1	4	4	5	4	4	5	4	5	4	4	5	4	5	5	4	4	4	4	4	5	4	5	4	5	5	4	5	2	16.5714	17.3333	19	17.3333
PSM	ErlotinibPO	afhh#rrh	6.76667	1	1	1	1	1	4	4	5	4	4	5	.	5	4	5	5	5	5	5	5	4	5	5	5	4	4	4	5	5	5	4	5	4	18.8571	18.4	17	19.1111
PSM	ErlotinibPO	afhh#rrh	10.0333	1	1	1	1	1	5	4	5	5	4	5	5	5	4	4	5	4	4	4	5	5	5	4	5	4	4	4	4	5	5	4	5	5	18.8571	18.6667	17	17.7778
PSM	ErlotinibPO	afhh#rrh	13.7667	1	1	1	1	1	4	4	5	4	4	5	5	4	4	4	5	4	5	5	5	4	4	4	4	4	4	4	4	5	4	4	4	5	17.1429	18	16	17.7778
PSM	ErlotinibPO	afhh#rrh	18.9	1	1	1	1	1	4	3	5	4	4	4	4	4	4	5	4	4	4	4	5	4	4	4	4	4	4	4	4	5	5	4	5	5	17.7143	16	17	17.3333
PSM	ErlotinibPO	afhh#rrh	22.6333	1	1	1	1	1	4	4	5	5	4	5	5	5	5	4	4	4	5	4	5	4	4	4	5	4	4	4	4	5	5	4	5	5	17.7143	18	17	18.6667
PSM	ErlotinibPO	afhh#rrh	27.3	1	1	1	1	1	5	4	5	5	4	5	5	5	5	5	4	4	5	5	5	5	5	4	5	5	5	5	5	5	5	4	5	5	19.4286	18	20	19.5556
PSM	ErlotinibPO	afhh#rrh	31.0333	1	1	1	1	1	5	4	5	4	4	5	4	5	4	4	5	4	5	5	5	5	5	5	4	4	4	4	5	5	5	4	5	5	18.8571	17.3333	17	19.1111
PSM	ErlotinibPO	afhh#rrh	34.7667	1	1	1	1	1	4	3	5	2	4	5	5	5	4	5	5	5	5	4	5	4	5	4	4	4	4	4	4	5	4	4	5	5	17.1429	18	17	18.2222
PSM	ErlotinibPO	afhh#rrh	37.5667	1	1	1	1	1	4	3	5	4	4	4	4	4	4	4	4	4	4	4	4	4	4	4	4	4	4	4	4	5	4	4	4	4	16.5714	16	16	16.4444
PSM	ErlotinibPO	afhh#rrh	49.7	1	1	1	1	1	5	3	5	3	4	4	4	4	4	4	4	4	5	5	5	4	5	4	4	4	4	4	5	5	5	4	5	5	17.1429	16	17	18.6667
PSM	ErlotinibPO	afhh#rrh	53.6667	1	1	1	1	1	4	3	5	2	4	5	5	5	5	5	4	4	5	4	5	4	5	5	4	4	4	4	4	5	4	4	5	5	17.7143	17.3333	17	18.2222
PSM	ErlotinibPO	afhh#rrh	56.8	1	1	1	2	1	4	2	4	4	4	4	4	4	4	4	5	4	5	5	5	4	4	4	4	4	4	4	4	4	4	4	5	4	16.5714	16.6667	17	16.8889
PSM	ErlotinibPO	ahhrar#a	4.3	1	1	1	1	1	3	3	5	2	4	4	3	4	3	2	4	2	4	4	3	3	4	.	4	3	4	4	4	4	4	4	4	5	12.6667	15.3333	15	15.1111
PSM	ErlotinibPO	ahhrar#a	11	1	1	1	1	1	4	3	4	3	3	4	4	3	3	4	4	3	3	3	4	3	3	3	4	4	3	4	4	4	3	3	4	4	13.7143	14.6667	15	13.3333
PSM	ErlotinibPO	ahhrar#a	14.5	2	1	2	2	1	2	2	2	3	1	4	2	3	4	2	3	3	4	2	2	3	2	3	3	3	.	3	4	4	4	4	4	4	9.71429	11.3333	13.3333	14.2222
PSM	ErlotinibPO	ahhghqgq	0.466667	1	1	1	1	1	4	4	5	5	3	4	4	4	3	4	4	4	4	4	4	4	4	4	4	4	.	4	4	4	4	5	4	5	17.1429	16	16	16
PSM	ErlotinibPO	ahhghqgq	4.2	1	1	1	1	1	5	5	5	4	5	4	4	4	4	5	5	5	5	5	5	4	5	5	5	4	4	5	5	5	4	5	4	5	18.8571	18.6667	17	18.6667
PSM	ErlotinibPO	ahhghqgq	7.93333	2	1	1	2	3	4	3	2	2	2	2	2	2	2	2	5	5	4	2	2	4	4	3	3	4	.	4	4	4	4	3	4	3	10.8571	11.3333	16	13.3333
PSM	ErlotinibPO	adardf@h	4.43333	2	2	2	2	1	2	2	3	3	1	2	3	3	3	2	2	3	2	2	1	3	2	3	2	2	.	4	2	3	3	4	3	3	9.71429	9.33333	12	10.6667
PSM	ErlotinibPO	adardf@h	9	1	1	2	2	1	2	2	3	5	3	2	2	2	3	2	2	3	3	2	3	2	3	3	3	2	3	3	2	4	3	2	3	2	12	9.33333	11	10.6667
PSM	ErlotinibPO	adardf@h	12.5	1	1	2	2	2	2	2	3	4	1	3	2	2	2	3	2	3	2	2	2	3	2	2	2	3	2	3	2	3	2	3	3	3	10.8571	8.66667	11	9.33333
PSM	ErlotinibPO	adardf@h	17.1667	1	1	1	2	2	3	2	4	3	2	3	2	2	3	3	3	3	3	2	3	3	3	2	2	2	2	3	2	2	2	2	3	3	12	9.33333	10	9.77778
PSM	ErlotinibPO	adardf@h	20.0667	3	3	3	2	2	2	2	2	2	2	2	2	3	2	2	3	3	1	1	1	2	1	2	3	3	2	2	3	2	4	2	2	2	6.85714	9.33333	9	9.33333
PSM	ErlotinibPO	adagfh#f	0.833333	1	1	1	1	1	3	3	4	4	2	3	3	4	4	3	4	3	3	2	4	3	3	4	4	4	3	4	3	4	4	3	3	3	14.2857	12.6667	14	13.3333
PSM	ErlotinibPO	adagfh#f	4.8	2	1	3	2	2	.	.	.	.	.	.	.	.	.	.	.	.	.	.	.	.	.	.	.	.	.	.	.	.	.	.	.	.
PSM	ErlotinibPO	adrdahhh	1	1	1	1	1	1	3	2	4	1	2	2	3	2	2	2	4	3	3	2	3	4	3	3	3	4	.	4	3	3	3	3	3	4	11.4286	11.3333	14.6667	11.1111
PSM	ErlotinibPO	adrdahhh	5.13333	2	3	3	2	2	.	.	.	.	.	.	.	.	.	.	.	.	.	.	.	.	.	.	.	.	.	.	.	.	.	.	.	.
PSM	ErlotinibPO	ad@h@adf	0.9						3	3	5	5	3	5	4	4	3	5	5	4	5	5	5	3	5	5	5	5	5	5	5	4	5	4	5	5	18.8571	17.3333	20	17.7778
PSM	ErlotinibPO	adfhhhhr	2.43333	1	1	3	2	1	1	1	1	1	1	3	3	3	3	1	3	3	4	1	1	3	1	1	1	4	1	4	4	4	4	3	4	3	5.14286	9.33333	13	12.8889
PSM	ErlotinibPO	adhhqfhr	8.96667	1	1	1	1	1	3	3	4	2	2	4	3	4	4	3	4	2	4	2	2	2	4	.	4	4	4	4	4	4	4	5	4	2	11.3333	14.6667	16	13.3333
PSM	ErlotinibPO	a#qqdfr#	0.466667	3	3	3	3	3	2	1	1	1	1	1	1	1	2	1	1	1	1	1	1	1	1	1	1	1	1	2	1	2	2	1	1	1	4	4	5	5.33333
PSM	ErlotinibPO	a#qqdfr#	5.83333	1	3	2	1	2	3	3	4	4	2	2	2	3	3	3	3	3	3	2	2	3	3	3	3	3	3	3	3	4	4	3	3	3	12.5714	10	12	12.4444
PSM	ErlotinibPO	a#qqdfr#	7.73333	1	2	2	1	1	3	3	5	2	2	3	3	3	2	3	3	4	2	2	3	2	3	3	3	3	2	3	4	4	4	4	3	3	12	12	11	12.4444
PSM	ErlotinibPO	a#qqdfr#	10.0667	2	2	2	1	1	3	3	5	2	2	3	3	3	2	3	3	3	4	3	2	2	3	3	3	3	2	3	3	4	4	4	3	1	11.4286	12	11	12
PSM	ErlotinibPO	a#qqdfr#	13.2333	2	2	2	2	1	2	2	2	2	2	3	3	3	4	3	3	3	2	1	1	3	2	2	3	3	2	3	3	4	4	4	3	4	8.57143	12	11	12.4444
PSM	ErlotinibPO	a#qqdfr#	14.0333	3	3	3	2	1	2	2	3	2	2	3	3	3	2	3	3	3	2	2	2	2	3	3	3	2	2	2	3	4	3	4	3	4	10.2857	12	9	11.5556
PSM	ErlotinibPO	a#aafhff	0.166667	1	1	1	2	1	4	4	4	2	4	4	3	4	4	4	4	4	4	4	4	4	4	3	4	4	5	3	4	4	4	4	5	2	14.2857	15.3333	17	15.1111
PSM	ErlotinibPO	a#aafhff	9.6	1	1	1	1	1	4	4	5	5	4	4	3	4	3	4	3	3	4	4	4	4	4	3	3	4	3	4	4	4	4	4	4	3	16.5714	14	15	14.6667
PSM	ErlotinibPO	a#aafhff	13.9	1	1	1	1	2	4	4	5	3	4	4	3	4	3	4	4	4	4	4	4	4	4	4	4	4	3	4	4	4	4	4	4	3	16	15.3333	15	15.1111
PSM	ErlotinibPO	a#aafhff	19.5	1	1	1	1	1	5	5	5	1	4	5	4	4	4	5	5	5	5	5	5	5	5	5	4	5	2	5	5	4	5	4	5	3	17.7143	17.3333	17	17.7778
PSM	ErlotinibPO	a#aafhff	30.2333	1	1	1	1	1	5	5	4	5	4	4	4	5	4	4	5	5	5	5	5	5	5	4	4	4	2	4	4	4	4	4	4	3	18.2857	16.6667	14	17.3333
PSM	ErlotinibPO	a#ah#dhf	3.16667	1	1	1	1	1	3	3	5	2	3	3	3	4	4	3	3	3	4	4	3	4	4	4	4	4	4	4	4	4	4	5	4	4	14.2857	14	16	15.5556
PSM	ErlotinibPO	a#ah#dhf	6.53333	1	1	1	1	1	4	4	4	2	3	3	3	4	4	3	3	3	3	4	4	3	4	4	4	4	3	4	4	4	4	4	4	4	13.7143	13.3333	15	15.1111
PSM	ErlotinibPO	a#ah#dhf	10.4	1	2	2	1	1	3	3	4	4	3	3	3	3	4	3	3	3	4	4	4	4	3	3	4	4	.	4	4	4	2	4	4	4	14.2857	13.3333	16	14.2222
PSM	ErlotinibPO	a#ah#dhf	13.6667	1	1	1	1	1	2	3	4	3	3	3	3	4	4	3	3	3	4	4	4	4	3	3	4	4	.	4	4	4	3	4	4	4	13.7143	13.3333	16	15.1111
PSM	ErlotinibPO	a#ah#dhf	16.7	1	1	1	2	1	2	3	4	2	3	3	3	4	3	3	3	3	2	4	4	4	4	3	4	4	3	3	4	4	3	4	4	4	13.7143	13.3333	14	13.7778
PSM	ErlotinibPO	a#ah#dhf	19.8333	1	1	2	2	1	3	3	3	3	3	3	3	4	4	3	2	3	4	4	4	3	4	3	4	4	3	4	4	4	4	4	3	4	13.1429	12.6667	14	15.5556
PSM	ErlotinibPO	a#ah#dhf	23.4667	1	1	1	1	1	4	2	5	3	4	2	3	4	4	3	4	2	2	4	4	4	4	3	4	4	4	4	4	4	3	3	4	4	14.8571	13.3333	16	13.7778
PSM	ErlotinibPO	a#ah#dhf	26.9667	1	1	1	1	1	4	2	5	3	4	3	3	4	4	2	2	2	4	1	4	4	4	3	4	4	.	4	4	4	4	5	4	4	14.2857	14	16	13.7778
PSM	ErlotinibPO	a#ah#dhf	32.1	1	1	3	1	1	.	.	.	.	.	.	.	.	.	.	.	.	.	.	.	.	.	.	.	.	.	.	.	.	.	.	.	.
PSM	ErlotinibPO	a#d@qhhg	7.46667	1	1	2	1	1	4	4	5	5	2	4	4	4	5	4	5	3	4	4	4	4	5	4	4	4	3	4	5	4	4	4	4	4	17.7143	15.3333	15	16.4444
PSM	ErlotinibPO	a#d#rgh#	12.1333	1	1	1	1	1	4	4	5	5	4	4	4	4	4	4	4	4	4	4	4	3	4	4	4	4	3	4	4	4	4	5	4	5	16.5714	16.6667	15	16.4444
PSM	ErlotinibPO	ag@dqh#g	0	1	1	2	2	2	4	4	4	5	2	4	4	4	4	3	4	4	4	3	4	3	3	3	4	4	4	4	4	4	4	4	4	5	14.2857	14.6667	16	16
PSM	ErlotinibPO	ag@dqh#g	6.16667	2	1	2	2	2	3	3	3	2	2	3	3	3	3	3	3	3	4	3	3	2	3	3	3	3	4	3	4	4	4	4	3	4	10.8571	12	13	14.2222
PSM	GefitinibPO	qqfdafah	4.6	2	2	2	2	2	3	2	3	2	3	2	3	3	3	2	3	1	2	2	2	3	3	3	3	3	3	3	3	4	2	2	3	2	10.2857	10.6667	12	9.77778
PSM	GefitinibPO	qqhhdh@r	0.7	1	1	1	2	1	2	3	4	4	1	2	2	2	3	1	2	2	2	2	2	1	2	2	2	3	2	3	3	3	3	3	3	2	9.14286	8	11	9.77778
PSM	GefitinibPO	qqhhdh@r	7.23333	1	1	1	1	1	4	4	3	5	2	3	2	3	4	2	3	3	3	3	4	3	3	3	3	3	3	4	3	4	4	3	3	4	13.1429	10.6667	13	13.7778
PSM	GefitinibPO	qqhhdh@r	10.5	1	1	1	1	1	3	3	4	5	2	2	3	3	3	3	2	2	3	2	3	3	3	2	2	3	3	3	3	4	4	3	3	4	13.1429	9.33333	12	12.4444
PSM	GefitinibPO	qqhhdh@r	21.7	1	1	1	2	1	3	2	2	2	3	2	3	2	4	2	3	2	4	2	1	3	2	2	2	2	4	3	2	4	4	3	2	3	8	10.6667	11	12
PSM	GefitinibPO	qqhhdh@r	25.4333	1	1	1	1	2	3	2	4	4	2	2	3	2	3	2	3	3	2	2	2	2	2	2	2	3	2	3	4	4	4	3	3	2	10.2857	10	11	11.5556
PSM	GefitinibPO	qqhhdh@r	28.9	3	3	3	3	2	.	.	.	.	.	.	.	.	.	.	.	.	.	.	.	.	.	.	.	.	.	.	.	.	.	.	.	.
PSM	GefitinibPO	qaqhggra	4.2	2	3	3	1	2	3	3	5	2	3	3	3	3	4	3	2	3	4	3	1	3	2	3	2	4	3	4	3	2	2	3	4	3	10.8571	10.6667	15	12
PSM	GefitinibPO	qaqhggra	14.9667	2	1	2	1	1	3	3	4	3	3	3	4	3	3	2	3	3	4	2	2	3	3	2	3	4	4	3	3	4	3	5	3	3	10.8571	14	14	12.4444
PSM	GefitinibPO	qaqhggra	18.7	2	2	3	2	1	3	2	4	3	2	3	3	3	3	2	3	3	4	2	2	3	3	2	3	3	4	3	3	3	3	4	3	3	10.8571	12	13	12
PSM	GefitinibPO	qaqhggra	25	2	1	2	2	2	3	2	4	4	1	2	2	2	3	3	2	2	3	1	2	3	2	2	2	3	3	3	3	3	2	4	2	4	11.4286	8.66667	11	10.2222
PSM	GefitinibPO	qaqhggra	31.5333	2	1	2	1	1	2	2	4	3	2	2	3	3	3	3	2	3	3	2	2	3	2	2	2	3	3	3	3	2	3	3	2	4	10.8571	9.33333	11	11.5556
PSM	GefitinibPO	qaqhggra	35.2667	2	1	2	1	1	2	1	3	2	2	3	2	3	4	3	1	4	4	1	1	3	1	1	2	3	4	3	3	3	3	3	2	4	8	8.66667	12	12.8889
PSM	GefitinibPO	qarraafh	0.5	2	2	3	2	1	3	3	3	3	2	3	3	1	3	2	3	2	3	1	3	3	3	3	2	3	.	3	3	4	4	4	3	4	11.4286	11.3333	12	11.1111
PSM	GefitinibPO	qarraafh	3.76667	2	2	3	2	3	3	2	3	1	1	2	2	2	3	2	2	2	2	2	2	2	3	3	2	2	3	4	4	3	4	2	4	3	9.14286	7.33333	13	11.1111
PSM	GefitinibPO	qarraafh	12.6333	2	2	2	2	2	.	.	.	.	.	.	.	.	.	.	.	.	.	.	.	.	.	.	.	.	.	.	.	.	.	.	.	.
PSM	GefitinibPO	qarraafh	14.0333	2	2	3	2	2	.	.	.	.	.	.	.	.	.	.	.	.	.	.	.	.	.	.	.	.	.	.	.	.	.	.	.	.
PSM	GefitinibPO	qafdhfqr	2.33333	1	1	2	2	2	3	4	5	1	4	3	4	4	4	3	5	3	4	5	4	2	4	3	4	5	2	4	4	5	4	3	5	5	12.5714	15.3333	16	16.8889
PSM	GefitinibPO	qafdhfqr	5.36667	1	1	2	2	2	3	3	2	1	3	3	3	2	3	3	2	2	2	3	3	2	4	2	3	4	2	4	4	3	4	3	5	5	9.71429	11.3333	15	12.4444
PSM	GefitinibPO	qafdhfqr	9.1	2	1	2	2	3	2	2	1	1	1	2	2	2	3	2	2	1	2	2	3	2	4	2	2	4	2	4	4	3	3	2	4	2	8.57143	7.33333	14	9.77778
PSM	GefitinibPO	qafdhfqr	12.1333	1	1	2	2	2	3	3	3	2	3	3	4	3	3	2	3	1	2	3	3	2	4	3	2	4	3	4	4	3	4	3	4	2	10.8571	12	15	11.1111
PSM	GefitinibPO	qafdhfqr	15.2333	1	1	1	1	1	3	3	3	1	3	1	3	3	3	3	3	1	3	3	3	4	4	4	4	4	.	4	4	4	4	3	4	2	12.5714	11.3333	16	12
PSM	GefitinibPO	qafdhfqr	18.6667	2	1	2	2	2	3	2	2	4	2	4	4	3	4	2	4	2	2	2	3	2	4	.	2	4	.	4	4	4	4	2	4	3	11.3333	12	16	12.4444
PSM	GefitinibPO	qafdhfqr	24.2667	1	1	2	1	1	3	3	4	2	3	3	4	4	3	2	3	2	2	3	3	4	4	3	4	4	2	4	3	4	3	4	5	1	12.5714	14	15	11.1111
PSM	GefitinibPO	qafdhfqr	30.3	1	1	1	2	2	2	2	2	3	1	3	2	4	4	2	2	2	2	3	3	2	3	3	2	3	.	3	4	4	3	2	3	3	10.2857	8	12	12.8889
PSM	GefitinibPO	qafdhfqr	34.0333	3	3	3	3	3	2	2	2	2	2	2	2	2	2	2	2	2	2	2	2	2	2	2	2	2	2	2	3	4	3	2	2	2	8	8	8	9.77778
PSM	GefitinibPO	qafdhfqr	34.6	3	3	3	2	2	2	2	2	2	2	2	2	2	2	2	2	2	2	2	2	2	2	2	2	2	2	2	3	4	3	2	2	2	8	8	8	9.77778
PSM	GefitinibPO	qafdhfqr	39.1667	2	2	2	2	1	.	.	.	.	.	.	.	.	.	.	.	.	.	.	.	.	.	.	.	.	.	.	.	.	.	.	.	.
PSM	GefitinibPO	qafdhfqr	43.5	3	3	3	2	1	.	.	.	.	.	.	.	.	.	.	.	.	.	.	.	.	.	.	.	.	.	.	.	.	.	.	.	.
PSM	GefitinibPO	qadhr#hh	1.56667	2	1	1	1	1	4	2	4	3	2	3	4	2	4	2	4	4	2	3	3	3	4	.	3	3	3	4	4	5	4	5	4	5	12.6667	14	14	14.6667
PSM	GefitinibPO	qadhr#hh	3.9	3	3	3	1	1	.	.	.	.	.	.	.	.	.	.	.	.	.	.	.	.	.	.	.	.	.	.	.	.	.	.	.	.
PSM	GefitinibPO	qadhr#hh	10.9	2	3	2	2	1	3	2	4	2	4	4	4	4	4	4	4	4	4	4	2	4	4	4	4	4	4	4	4	4	4	5	4	5	13.7143	16.6667	16	16.4444
PSM	GefitinibPO	qagff#fh	0.466667	1	1	1	1	1	4	2	5	5	3	3	3	4	3	2	3	4	4	4	4	4	3	3	3	4	2	4	4	4	4	3	3	4	14.8571	12	13	15.5556
PSM	GefitinibPO	qagff#fh	4.2	1	1	1	1	1	4	4	5	2	2	3	3	4	3	3	4	3	4	2	4	4	4	3	3	3	4	4	4	4	4	5	3	4	14.2857	13.3333	14	14.2222
PSM	GefitinibPO	qagff#fh	7.93333	2	3	2	1	3	3	1	2	1	1	3	2	2	4	2	3	3	4	4	1	3	1	1	1	3	.	3	3	3	4	1	3	3	6.28571	7.33333	12	13.3333
PSM	GefitinibPO	qrqdhhhd	0.433333	1	1	1	2	1	3	3	5	3	2	4	3	4	3	4	4	3	3	2	4	3	4	3	4	4	3	4	4	4	4	3	4	4	14.8571	13.3333	15	13.7778
PSM	GefitinibPO	qrqdhhhd	4.16667	1	1	1	1	1	4	3	4	4	3	4	3	4	3	3	4	2	4	4	4	3	4	4	4	4	4	4	4	4	4	3	4	4	14.8571	14	16	14.6667
PSM	GefitinibPO	qrqdhhhd	7.9	1	1	1	2	1	4	4	5	5	3	4	4	4	4	4	4	3	4	4	4	3	4	4	4	4	4	4	4	4	4	4	4	4	16.5714	15.3333	16	15.5556
PSM	GefitinibPO	qrqdhhhd	14.4333	1	1	1	1	1	4	4	5	4	3	4	3	4	4	4	4	3	4	4	4	3	4	3	4	4	4	4	4	4	4	4	4	4	15.4286	14.6667	16	15.5556
PSM	GefitinibPO	qrqdhhhd	20.4	1	1	1	2	1	3	3	4	2	3	4	3	4	4	3	3	1	3	3	3	3	3	3	3	3	3	4	4	3	4	3	4	4	12	12.6667	14	13.3333
PSM	GefitinibPO	qrqdhhhd	25.7667	1	1	1	2	1	3	3	3	2	3	3	2	4	4	2	3	3	4	4	4	3	4	3	3	4	3	4	4	4	4	4	4	4	12	12	15	15.5556
PSM	GefitinibPO	qrqdhhhd	32.0667	1	1	1	2	2	2	2	3	3	2	2	3	2	4	2	2	2	4	2	3	2	4	2	2	3	3	4	4	3	4	3	4	3	10.8571	9.33333	14	12.4444
PSM	GefitinibPO	qrqdhhhd	45.2333	2	2	3	2	2	.	.	.	.	.	.	.	.	.	.	.	.	.	.	.	.	.	.	.	.	.	.	.	.	.	.	.	.
PSM	GefitinibPO	qrq#hddh	2	1	1	1	1	2	4	2	4	1	2	5	3	2	2	2	3	3	3	4	5	4	3	4	3	4	4	5	5	5	5	3	5	5	13.1429	12.6667	18	15.1111
PSM	GefitinibPO	qrq#hddh	9.2	1	1	1	2	2	3	3	4	4	2	5	2	4	4	2	2	4	4	4	3	3	3	3	3	4	3	4	5	4	4	3	3	4	12.5714	11.3333	14	16.4444
PSM	GefitinibPO	qrq#hddh	12.3667	1	1	1	2	2	3	3	3	4	3	5	2	3	3	3	3	4	4	4	4	3	3	3	4	4	3	4	4	4	4	3	4	4	13.1429	13.3333	15	15.1111
PSM	GefitinibPO	qrq#hddh	16.2	1	1	1	2	3	2	2	1	2	2	4	3	2	4	2	3	4	4	4	3	3	3	3	3	5	2	5	5	3	5	2	4	5	9.71429	11.3333	16	16
PSM	GefitinibPO	qrrd#fff	2.8	1	1	1	2	1	3	2	4	4	2	2	4	3	4	2	3	2	4	1	4	3	4	2	3	3	3	4	4	4	4	4	4	4	13.1429	12	14	13.3333
PSM	GefitinibPO	qrrd#fff	15.8667	1	1	1	1	1	4	2	4	5	3	2	2	3	3	3	3	3	4	3	3	3	2	3	3	3	3	4	3	4	4	5	2	5	13.1429	12	12	14.2222
PSM	GefitinibPO	qrrd#fff	22.4	1	1	1	1	1	3	4	5	2	3	3	3	4	3	3	3	3	4	3	4	2	4	4	4	4	3	4	3	4	4	5	3	4	13.7143	14	14	14.2222
PSM	GefitinibPO	qrrd#fff	28.9333	1	1	1	1	1	2	2	4	4	3	2	3	3	3	3	3	3	3	2	3	3	4	3	3	3	3	4	3	4	4	3	3	4	13.7143	11.3333	13	12.8889
PSM	GefitinibPO	qrrd#fff	38.9667	1	1	1	1	1	2	2	3	5	3	2	3	3	3	3	3	3	3	3	2	2	3	3	3	3	3	3	3	4	4	3	3	4	12	11.3333	12	13.3333
PSM	GefitinibPO	qrrd#fff	46.4333	1	1	1	2	2	3	2	4	4	2	2	3	2	3	2	3	3	3	2	2	2	3	3	3	2	3	3	3	4	4	2	3	3	11.4286	10	11	12
PSM	GefitinibPO	qrrd#fff	54.3667	1	1	1	2	2	3	2	3	2	2	3	2	3	2	3	3	3	4	2	3	2	4	3	3	3	3	4	3	4	4	3	3	5	11.4286	10.6667	13	13.3333
PSM	GefitinibPO	qrrd#fff	71.2667	1	1	1	3	1	3	3	3	3	3	3	3	4	1	3	2	4	4	4	3	2	3	3	2	4	3	4	4	4	4	5	4	4	11.4286	12	15	14.6667
PSM	GefitinibPO	qrhdahrg	1	1	1	1	1	1	4	3	4	4	4	4	4	3	3	3	4	3	4	4	4	5	4	4	4	4	3	4	4	4	4	3	4	4	16	15.3333	15	14.6667
PSM	GefitinibPO	qrhdahrg	4.26667	1	1	1	2	2	3	3	3	3	3	3	4	4	3	4	4	4	4	4	3	4	4	3	3	3	4	3	3	3	3	3	3	4	13.7143	13.3333	13	14.2222
PSM	GefitinibPO	qrhdahrg	4.76667	1	1	2	2	1	.	.	.	.	.	.	.	.	.	.	.	.	.	.	.	.	.	.	.	.	.	.	.	.	.	.	.	.
PSM	GefitinibPO	qrdfa#hf	18.9667	1	1	1	1	1	4	4	5	2	3	5	2	5	4	3	4	5	4	5	3	4	3	3	4	3	4	3	4	5	5	3	5	4	13.1429	14	15	18.2222
PSM	GefitinibPO	qrdfa#hf	26.8333	2	3	3	1	1	2	1	1	3	1	2	1	3	4	3	2	3	3	3	1	1	1	1	2	3	4	4	4	2	4	3	4	2	6.28571	7.33333	15	12.4444
PSM	GefitinibPO	qrdg@rhh	4.96667	1	1	2	2	1	.	.	.	.	.	.	.	.	.	.	.	.	.	.	.	.	.	.	.	.	.	.	.	.	.	.	.	.
PSM	GefitinibPO	qrdg@rhh	20.6333	1	1	1	1	1	.	.	.	.	.	.	.	.	.	.	.	.	.	.	.	.	.	.	.	.	.	.	.	.	.	.	.	.
PSM	GefitinibPO	qrdg@rhh	23.8333	1	1	1	1	2	3	2	4	4	1	2	2	2	3	2	3	2	3	2	3	3	3	2	3	4	3	4	4	3	2	3	4	3	12	9.33333	15	10.6667
PSM	GefitinibPO	qrdg@rhh	26.9333	1	1	2	1	2	.	.	.	.	.	.	.	.	.	.	.	.	.	.	.	.	.	.	.	.	.	.	.	.	.	.	.	.
PSM	GefitinibPO	qrdg@rhh	29.9667	2	1	1	2	2	.	.	.	.	.	.	.	.	.	.	.	.	.	.	.	.	.	.	.	.	.	.	.	.	.	.	.	.
PSM	GefitinibPO	qrdg@rhh	34.8	1	2	3	2	2	3	2	5	4	1	1	3	4	4	3	4	3	2	1	3	2	3	1	2	3	.	4	4	3	4	3	4	3	12	9.33333	14.6667	12.4444
PSM	GefitinibPO	qrgda#aq	4.8	1	1	1	2	1	2	3	3	2	3	2	2	3	4	4	3	4	3	3	3	2	3	3	3	3	3	4	4	4	4	4	3	4	11.4286	11.3333	13	14.6667
PSM	GefitinibPO	qrgda#aq	8.53333	1	1	1	2	1	2	2	3	2	3	4	3	4	3	4	4	4	4	2	4	2	4	4	4	4	4	4	4	4	4	5	4	5	13.1429	15.3333	16	15.1111
PSM	GefitinibPO	qrgda#aq	14.3667	1	1	1	1	2	3	2	5	2	1	4	3	3	4	2	3	4	4	4	4	2	4	4	3	4	3	3	3	4	4	5	4	4	13.1429	12.6667	14	15.1111
PSM	GefitinibPO	qrgda#aq	24.8667	1	1	1	1	2	3	3	5	3	3	2	3	3	3	2	2	3	3	3	3	3	3	3	3	3	3	3	3	3	4	3	3	4	12.5714	10.6667	12	12.8889
PSM	GefitinibPO	qrgda#aq	28.8333	1	1	1	1	1	3	3	3	4	3	2	3	3	3	3	3	3	4	4	4	2	3	3	3	3	2	3	3	3	4	4	3	4	12.5714	12	11	13.7778
PSM	GefitinibPO	qrgda#aq	33.0333	2	1	2	3	2	2	3	4	4	3	3	3	3	3	3	3	3	3	3	3	3	3	3	3	3	.	3	3	3	3	3	3	3	13.1429	12	12	12
PSM	GefitinibPO	qrgda#aq	36.7667	1	1	1	1	1	3	2	3	3	3	2	3	3	3	3	3	3	4	4	4	2	3	3	3	4	3	4	4	4	4	3	3	4	12	11.3333	14	14.6667
PSM	GefitinibPO	qrgda#aq	40.9667	1	1	1	1	2	3	3	4	4	2	2	3	3	3	3	3	3	4	4	4	3	3	3	3	3	3	3	4	3	4	4	3	4	13.7143	11.3333	12	14.2222
PSM	GefitinibPO	qrgda#aq	48.4333	2	1	3	2	2	3	2	4	4	2	3	3	1	3	2	3	2	2	2	2	3	3	3	3	3	2	3	4	3	4	4	4	3	12	12	12	10.6667
PSM	GefitinibPO	qrgg#ffr	0.233333	1	1	1	1	1	3	3	4	2	4	4	3	4	4	3	4	4	3	4	3	2	3	3	4	4	4	4	4	4	4	5	4	4	11.4286	16	16	15.5556
PSM	GefitinibPO	qrgg#ffr	10.2667	1	1	2	1	1	3	3	4	2	2	4	3	4	3	2	3	2	2	2	2	3	3	4	5	4	.	3	4	4	4	5	4	5	11.4286	14.6667	14.6667	13.3333
PSM	GefitinibPO	qrgg#ffr	14.5333	1	1	2	1	2	3	4	3	2	2	4	2	4	3	2	4	3	2	2	2	4	3	3	4	4	.	4	4	4	4	4	4	5	10.8571	13.3333	16	13.7778
PSM	GefitinibPO	qrgg#ffr	18.7333	1	1	1	2	1	3	3	5	2	2	4	2	3	4	2	3	2	2	2	2	2	4	.	3	4	.	4	4	3	4	5	4	5	11.3333	12.6667	16	12.8889
PSM	GefitinibPO	qrgg#ffr	25.0333	1	1	1	1	1	.	.	.	.	.	.	.	.	.	.	.	.	.	.	.	.	.	.	.	.	.	.	.	.	.	.	.	.
PSM	GefitinibPO	qrgg#ffr	28.0667	1	1	1	2	1	3	4	5	4	4	4	3	4	4	2	4	3	2	2	2	2	4	4	3	3	.	4	4	4	4	5	4	4	13.1429	15.3333	14.6667	13.7778
PSM	GefitinibPO	qrgg#ffr	31.1	1	1	1	1	1	4	3	5	4	4	4	2	4	4	2	4	3	2	3	3	3	4	.	4	3	.	4	4	3	4	5	4	3	14	15.3333	14.6667	13.3333
PSM	GefitinibPO	qrgg#ffr	36.4	1	1	1	1	1	3	4	5	2	2	4	2	4	4	3	4	3	2	3	3	2	4	4	4	4	.	4	4	4	4	5	4	4	13.1429	14	16	14.2222
PSM	GefitinibPO	qrgg#ffr	40.2333	1	1	1	1	1	4	3	5	4	4	4	4	4	4	3	4	4	4	3	3	3	4	4	4	4	.	4	4	4	4	5	4	5	14.8571	16.6667	16	16
PSM	GefitinibPO	qrgg#ffr	45.9667	1	1	1	1	1	4	3	5	4	3	4	3	4	4	3	4	4	4	3	3	3	3	3	4	4	4	4	4	4	4	4	4	4	13.7143	14.6667	16	15.5556
PSM	GefitinibPO	qrgg#ffr	49.4667	1	1	1	2	1	3	3	5	3	3	4	3	3	4	2	3	3	3	3	3	2	3	3	4	3	.	3	4	3	3	4	4	4	12	14	13.3333	13.3333
PSM	GefitinibPO	qrgg#ffr	52.7333	1	1	1	2	1	2	3	4	3	3	3	3	3	4	3	3	3	3	3	3	2	4	4	3	4	.	4	4	4	3	4	4	4	13.1429	12.6667	16	13.7778
PSM	GefitinibPO	qrgg#ffr	57.4	1	1	1	1	1	4	4	5	2	4	2	3	4	4	4	4	4	4	4	3	3	4	4	4	4	4	4	4	4	4	5	4	5	14.2857	14.6667	16	16.4444
PSM	GefitinibPO	qrgg#ffr	63.5667	1	1	2	1	1	4	4	5	4	4	4	3	4	4	3	4	4	4	4	4	3	4	3	4	4	4	4	4	4	4	5	4	4	14.8571	16	16	16
PSM	GefitinibPO	q@hqr@h@	2.16667	2	1	2	1	1	3	3	5	2	2	4	3	4	4	3	3	2	4	2	2	2	4	4	4	4	.	4	4	4	4	4	4	5	12.5714	13.3333	16	14.6667
PSM	GefitinibPO	q@hqr@h@	8.46667	2	1	2	2	2	.	.	.	.	.	.	.	.	.	.	.	.	.	.	.	.	.	.	.	.	.	.	.	.	.	.	.	.
PSM	GefitinibPO	q@#grgd#	1.4	1	1	1	1	1	4	4	4	2	3	4	4	4	4	4	4	4	4	4	4	4	4	4	4	4	2	4	4	4	4	5	4	4	14.8571	16	14	16
PSM	GefitinibPO	q@#grgd#	3.03333	1	1	1	1	1	4	3	5	3	4	3	3	3	4	3	3	4	4	4	4	4	4	3	4	4	2	4	4	4	4	4	4	4	14.8571	14	14	15.5556
PSM	GefitinibPO	q@#grgd#	4.43333	1	1	1	1	1	4	4	2	2	4	4	4	4	4	4	4	4	4	4	4	4	4	4	4	4	4	4	4	4	4	5	1	4	13.7143	16.6667	13	16
PSM	GefitinibPO	q@#grgd#	8.4	2	2	2	3	3	2	1	1	2	3	3	3	4	5	1	3	3	2	2	1	2	3	2	5	3	.	5	4	5	4	1	4	4	6.85714	12	16	14.6667
PSM	GefitinibPO	qfrqfhf@	0.466667	1	1	1	2	2	3	2	4	4	2	3	2	3	3	3	3	3	4	4	4	2	4	3	2	4	4	4	4	4	4	3	4	3	13.7143	10	16	14.2222
PSM	GefitinibPO	qfrqfhf@	3.5	1	1	1	2	2	4	2	5	2	3	3	4	4	3	4	3	4	3	3	4	3	4	3	2	4	4	5	3	4	4	3	4	4	14.2857	12	17	14.2222
PSM	GefitinibPO	qfrqfhf@	7.46667	1	1	2	2	2	4	2	3	3	3	5	3	4	3	3	4	3	3	3	3	2	3	3	3	4	3	4	4	4	4	3	4	3	11.4286	14	15	13.7778
PSM	GefitinibPO	qfrqfhf@	10.4667	2	2	3	2	2	3	2	4	3	3	3	1	2	2	2	2	2	2	2	1	3	3	2	3	3	.	4	3	3	3	3	3	4	10.2857	10	13.3333	10.2222
PSM	GefitinibPO	qf@hrhg@	1.9	1	1	1	1	1	4	4	4	5	4	4	4	5	5	5	3	4	5	4	4	4	4	4	4	4	4	4	4	4	4	4	4	5	17.1429	15.3333	16	17.7778
PSM	GefitinibPO	qf@hrhg@	5.96667	1	1	1	1	1	4	3	3	5	3	4	4	4	4	4	1	4	4	4	4	4	4	4	4	4	4	4	4	4	4	4	4	4	16	13.3333	16	16
PSM	GefitinibPO	qf@hrhg@	9.93333	1	1	1	1	1	4	4	4	5	4	4	4	4	4	4	3	4	4	4	4	4	4	.	4	4	4	4	4	4	4	4	4	5	16.6667	15.3333	16	16.4444
PSM	GefitinibPO	qf@hrhg@	13.2	2	2	2	2	1	2	2	3	3	1	4	3	4	4	1	5	5	4	2	1	2	2	2	2	4	.	4	4	4	4	4	4	1	8	12.6667	16	14.2222
PSM	GefitinibPO	qfhrh@ah	5.13333	1	1	1	1	1	4	4	5	4	3	3	4	4	4	4	4	3	4	4	4	4	4	3	4	3	4	4	4	4	4	5	5	4	16	15.3333	16	15.5556
PSM	GefitinibPO	qfhrh@ah	9.63333	1	1	1	1	1	4	4	5	2	3	2	4	4	4	3	4	4	4	4	4	4	4	4	4	4	.	4	4	4	4	5	4	5	14.8571	14.6667	16	16.4444
PSM	GefitinibPO	qfhrh@ah	22.7	1	1	1	1	1	4	4	5	4	2	4	3	4	4	4	4	4	4	4	4	4	4	4	4	4	.	4	4	4	4	5	4	5	16.5714	14.6667	16	16.4444
PSM	GefitinibPO	qfh##d##	0.933333	2	1	1	2	2	3	3	4	4	2	2	3	2	3	2	4	3	3	2	2	3	3	3	3	4	2	4	4	3	3	2	4	4	12	10.6667	14	12
PSM	GefitinibPO	qfh##d##	6.53333	1	1	1	2	2	3	3	5	5	2	2	3	3	3	3	4	3	4	4	3	4	3	3	3	4	.	4	4	3	3	2	4	5	14.8571	10.6667	16	14.2222
PSM	GefitinibPO	qfh##d##	9.8	1	1	1	1	1	3	3	5	5	3	2	3	2	3	3	4	3	4	4	4	3	3	3	3	4	.	4	4	4	4	3	4	4	14.8571	12	16	14.2222
PSM	GefitinibPO	qfh##d##	14.7	1	1	1	1	1	3	3	4	2	2	2	2	3	4	2	4	3	4	4	3	3	4	4	3	4	4	4	4	4	4	4	2	3	12.5714	11.3333	14	14.6667
PSM	GefitinibPO	qfh##d##	16.5667	1	1	1	2	2	2	2	4	2	2	2	3	3	3	2	4	4	4	2	2	3	3	3	4	4	.	4	4	4	4	3	4	5	10.8571	12	16	14.6667
PSM	GefitinibPO	qfh##d##	20.3	2	1	1	2	2	3	3	4	5	3	2	3	2	4	3	4	3	4	4	3	4	4	3	3	4	3	4	4	4	4	3	3	5	14.8571	12	14	15.1111
PSM	GefitinibPO	qfh##d##	24.0333	2	1	1	2	2	3	3	4	2	2	4	3	3	3	3	4	2	4	2	4	4	4	.	3	3	.	4	4	4	4	4	4	5	14	13.3333	14.6667	13.7778
PSM	GefitinibPO	qfh##d##	27.9	1	1	1	2	2	3	3	4	3	3	3	3	3	2	3	4	3	4	4	2	3	4	4	3	4	.	4	4	4	4	2	3	4	13.1429	12	14.6667	14.2222
PSM	GefitinibPO	qfh##d##	31.6333	1	1	1	1	1	4	3	5	2	3	3	3	4	4	3	4	3	4	4	4	3	3	4	4	4	.	4	4	4	4	3	4	3	13.7143	13.3333	16	15.1111
PSM	GefitinibPO	qfh##d##	36.0667	1	1	1	2	2	3	3	4	2	2	3	3	2	4	3	4	3	4	4	3	3	4	3	3	4	3	4	4	4	4	3	3	4	12.5714	12	14	14.6667
PSM	GefitinibPO	qfh##d##	41.2	1	1	1	2	2	3	3	4	5	2	3	2	3	4	3	4	3	4	4	3	3	4	3	3	4	.	4	4	4	4	3	3	4	14.2857	11.3333	14.6667	15.1111
PSM	GefitinibPO	qfh##d##	47.7333	1	1	1	2	2	3	3	4	2	3	3	3	3	4	2	4	3	5	4	4	3	3	3	4	4	.	4	4	4	4	2	4	4	12	12.6667	16	15.5556
PSM	GefitinibPO	qfh##d##	52.5333	1	1	1	2	2	3	3	4	4	3	3	2	3	3	2	4	4	4	4	4	3	4	3	4	4	.	4	4	4	4	3	4	5	13.7143	12.6667	16	15.5556
PSM	GefitinibPO	qfh##d##	55.9	1	1	1	2	2	4	3	4	5	3	3	3	3	4	3	4	4	4	4	4	4	4	4	4	4	3	4	4	4	4	3	4	4	16	13.3333	15	15.5556
PSM	GefitinibPO	qfh##d##	59.1667	1	1	2	2	2	3	2	3	4	3	3	3	3	3	2	4	3	4	3	3	3	3	4	4	4	.	4	4	3	4	2	4	4	12.5714	12.6667	16	13.7778
PSM	GefitinibPO	qfdffda@	1.1	1	1	1	2	1	2	4	2	2	1	3	4	5	5	1	2	4	3	4	4	4	3	3	5	5	.	5	4	4	4	5	5	3	10.8571	13.3333	20	16
PSM	GefitinibPO	qfdffda@	6	2	1	2	1	1	3	3	4	2	4	4	4	3	4	2	2	2	2	2	2	3	2	2	3	4	3	4	4	4	4	5	4	4	9.71429	14.6667	15	12.8889
PSM	GefitinibPO	qfdffda@	9.33333	2	3	3	1	1	.	.	.	.	.	.	.	.	.	.	.	.	.	.	.	.	.	.	.	.	.	.	.	.	.	.	.	.
PSM	GefitinibPO	qhq@rgdh	5.6	1	1	1	1	1	4	4	4	3	4	4	4	3	3	4	5	4	3	4	4	3	4	4	4	4	4	4	4	4	4	3	4	4	14.8571	16	16	14.6667
PSM	GefitinibPO	qhq@rgdh	10.0333	1	1	1	1	1	4	4	5	3	4	4	4	4	2	4	4	2	4	4	4	2	4	4	4	4	4	5	4	4	4	4	4	4	14.8571	16	17	14.2222
PSM	GefitinibPO	qhq@rgdh	13.5333	1	1	1	1	1	4	4	5	5	4	4	4	4	3	4	4	4	4	4	4	3	4	4	4	4	3	4	4	4	4	5	4	4	16.5714	16.6667	15	15.5556
PSM	GefitinibPO	qhq@rgdh	16.7333	1	1	1	1	1	4	4	5	2	4	4	3	4	4	4	4	4	3	4	4	2	4	4	4	4	4	4	4	4	4	5	4	5	14.2857	16	16	16
PSM	GefitinibPO	qhq@rgdh	20.5333	1	1	1	1	1	4	4	4	5	4	4	4	4	4	3	4	4	4	4	4	4	4	4	5	5	5	5	4	4	5	5	4	5	16	17.3333	19	16.8889
PSM	GefitinibPO	qhq@rgdh	24.5333	1	1	1	1	1	4	4	5	5	4	2	3	4	3	4	4	4	4	4	4	4	4	4	3	5	5	5	3	4	5	3	4	5	17.1429	12.6667	19	16
PSM	GefitinibPO	qhq@rgdh	30.1333	1	1	1	1	1	4	4	5	3	4	4	3	4	4	4	3	4	4	4	4	2	4	4	4	4	4	4	4	4	4	4	4	5	14.8571	14.6667	16	16.4444
PSM	GefitinibPO	qha@@g@h	10.8	1	1	1	1	1	3	2	4	4	2	3	3	2	3	2	4	4	4	3	4	4	3	3	4	2	4	4	4	3	4	3	3	4	13.7143	12.6667	13	13.7778
PSM	GefitinibPO	qha@@g@h	13.8333	1	1	1	2	2	3	2	4	2	3	4	4	4	4	3	4	4	4	3	4	4	4	.	5	4	4	3	4	4	4	5	4	5	14	16.6667	15	16
PSM	GefitinibPO	qha@@g@h	17.1	1	1	1	1	1	4	3	5	2	2	4	4	4	4	3	4	4	4	4	4	4	4	4	4	4	5	4	4	3	4	4	4	3	14.8571	14.6667	17	15.1111
PSM	GefitinibPO	qha@@g@h	21.0667	1	1	1	1	1	4	2	4	4	2	4	2	4	4	2	2	4	4	4	4	4	4	4	4	4	.	4	4	3	4	4	3	4	14.8571	12	14.6667	15.5556
PSM	GefitinibPO	qha@@g@h	24.3333	1	1	1	1	2	4	2	4	5	2	4	2	3	3	3	2	4	4	4	4	4	4	4	4	3	4	4	4	3	4	3	2	3	16	11.3333	13	14.2222
PSM	GefitinibPO	qha@@g@h	28.7667	1	1	2	2	2	4	2	4	4	2	4	3	3	3	3	3	4	3	2	3	4	3	3	3	2	4	4	4	4	4	2	3	3	13.7143	11.3333	13	13.3333
PSM	GefitinibPO	qha@@g@h	32.4333	2	2	3	1	2	4	2	4	4	2	2	3	2	4	2	3	4	4	3	3	4	4	2	2	2	2	4	4	3	3	4	2	3	13.1429	10.6667	10	13.3333
PSM	GefitinibPO	qha@@g@h	37.1	2	2	3	2	1	4	3	4	4	2	3	3	3	4	3	3	4	4	2	2	5	4	3	2	3	4	3	4	4	4	3	4	3	14.2857	10.6667	14	14.2222
PSM	GefitinibPO	qha@@g@h	41.0667	2	1	2	1	1	4	3	5	5	2	4	3	2	4	3	3	3	3	2	3	3	3	3	3	4	.	4	4	4	4	4	3	4	14.2857	12.6667	14.6667	13.3333
PSM	GefitinibPO	qha@@g@h	47	2	2	2	2	2	.	.	.	.	.	.	.	.	.	.	.	.	.	.	.	.	.	.	.	.	.	.	.	.	.	.	.	.
PSM	GefitinibPO	qh@frhff	0.566667	1	1	1	1	1	4	4	5	2	4	3	3	4	5	4	4	4	4	4	4	4	4	4	3	3	3	4	4	4	4	5	4	5	15.4286	14.6667	14	16.8889
PSM	GefitinibPO	qh@frhff	4.06667	1	1	1	1	1	3	3	5	4	2	3	2	4	4	4	4	4	4	2	4	4	4	4	4	2	4	4	4	4	4	5	4	4	16.5714	13.3333	14	15.1111
PSM	GefitinibPO	qh@daha@	2.03333	1	1	1	1	1	4	3	4	1	2	3	3	4	3	4	4	3	4	4	4	4	4	4	4	4	3	5	4	4	4	3	4	5	14.2857	12.6667	16	15.5556
PSM	GefitinibPO	qh@daha@	5.06667	1	1	1	1	1	4	3	5	2	2	3	4	4	3	3	4	4	4	4	4	4	4	4	3	4	3	5	4	4	4	3	4	4	14.8571	12.6667	16	15.5556
PSM	GefitinibPO	qh@daha@	8.1	1	1	1	2	2	4	3	4	4	2	3	3	3	3	3	4	3	4	3	4	3	4	4	3	4	4	5	4	5	4	3	4	3	14.8571	12	17	14.2222
PSM	GefitinibPO	qh@daha@	12.6333	1	1	1	1	2	4	2	4	3	3	3	4	4	3	4	3	4	4	3	4	3	3	3	3	4	2	4	4	4	4	4	4	3	13.7143	13.3333	14	14.6667
PSM	GefitinibPO	qh@daha@	16.8333	1	1	1	2	2	3	2	4	3	2	3	3	4	3	3	3	3	4	3	4	3	3	3	3	4	2	4	4	4	4	3	4	3	13.1429	11.3333	14	14.2222
PSM	GefitinibPO	qh@daha@	20.2	1	1	1	1	1	3	2	4	5	3	3	4	4	3	4	3	3	4	3	4	3	4	4	3	4	2	4	4	5	5	4	4	2	16	13.3333	14	14.6667
PSM	GefitinibPO	qh@daha@	23.7	1	1	1	2	1	3	3	4	2	2	3	4	4	3	3	3	3	4	3	4	3	4	4	3	4	3	4	3	4	4	3	3	3	13.7143	12	14	13.7778
PSM	GefitinibPO	qh@daha@	30.9667	1	1	1	1	1	4	4	4	2	2	3	3	4	3	3	4	4	4	3	4	3	3	3	3	4	.	4	4	5	5	4	4	3	12.5714	12.6667	16	15.5556
PSM	GefitinibPO	qh@daha@	37.8333	2	2	2	1	1	3	3	4	2	3	3	3	4	2	4	4	3	4	2	2	3	2	2	2	4	2	4	4	4	4	3	4	4	10.8571	12	14	13.7778
PSM	GefitinibPO	qh@daha@	46	2	2	2	1	1	3	2	4	1	1	1	3	4	3	3	4	4	4	2	2	3	3	2	2	4	2	4	4	4	4	3	4	4	10.2857	9.33333	14	14.6667
PSM	GefitinibPO	qhffdqgr	3.73333	1	1	1	2	1	3	3	3	3	4	4	4	4	2	4	3	4	4	4	4	2	3	3	4	5	4	5	2	4	4	4	4	3	12.5714	15.3333	18	13.7778
PSM	GefitinibPO	qhffdqgr	19.6	1	1	1	1	1	.	.	.	.	.	.	.	.	.	.	.	.	.	.	.	.	.	.	.	.	.	.	.	.	.	.	.	.
PSM	GefitinibPO	qhffdqgr	31.0333	1	1	1	2	2	.	.	.	.	.	.	.	.	.	.	.	.	.	.	.	.	.	.	.	.	.	.	.	.	.	.	.	.
PSM	GefitinibPO	qhhg#f#f	1.4	1	1	2	2	2	3	2	4	3	1	5	4	1	3	3	3	2	4	4	3	3	3	2	2	4	2	4	4	4	2	2	4	4	12	11.3333	14	12.4444
PSM	GefitinibPO	qhhg#f#f	8.96667	2	1	2	3	2	1	1	2	2	1	1	1	1	4	1	1	2	1	1	1	1	1	1	1	2	.	2	4	4	4	2	4	3	5.14286	4.66667	10.6667	10.6667
PSM	GefitinibPO	qhhdqr#d	2.33333	1	1	1	2	1	4	4	5	5	2	2	3	2	3	3	3	3	3	2	4	2	3	4	4	5	3	4	4	5	4	4	4	3	14.8571	12	16	12.8889
PSM	GefitinibPO	qhhdqr#d	7.93333	1	1	1	2	2	2	2	3	3	2	1	2	2	4	3	2	3	4	4	3	4	3	2	2	4	3	4	4	4	4	3	4	4	12	8	15	14.6667
PSM	GefitinibPO	qda@aarh	0.933333	1	1	1	2	1	4	4	4	4	3	4	3	4	4	4	4	3	3	4	3	3	3	3	4	4	4	4	4	4	4	4	4	4	13.7143	14.6667	16	15.1111
PSM	GefitinibPO	qda@aarh	3.26667	1	1	1	2	1	5	4	4	4	4	4	4	4	4	4	4	3	4	4	4	3	4	4	4	4	3	4	4	4	4	4	4	4	15.4286	16	15	15.5556
PSM	GefitinibPO	qda@aarh	4.66667	1	1	1	2	1	4	3	4	3	3	3	3	3	3	3	3	3	4	3	3	3	3	3	3	3	3	4	4	4	4	4	4	4	12.5714	12.6667	14	14.2222
PSM	GefitinibPO	qda@aarh	14.5667	1	1	1	2	1	4	4	4	3	4	4	4	4	4	4	4	4	4	4	4	3	4	4	4	4	.	4	4	4	4	5	4	4	14.8571	16.6667	16	16
PSM	GefitinibPO	qda@aarh	24.3667	1	1	1	1	1	4	4	4	5	2	3	4	3	4	4	4	2	4	4	2	3	3	3	3	3	.	3	3	3	4	5	4	4	13.7143	14	13.3333	13.7778
PSM	GefitinibPO	qda@aarh	28.8	1	1	1	1	1	4	3	5	5	3	4	3	4	4	4	3	3	4	4	4	4	4	.	4	4	.	4	4	4	4	5	4	4	17.3333	14.6667	16	15.5556
PSM	GefitinibPO	qda@aarh	33.4667	2	2	1	1	1	4	3	5	2	1	3	4	4	4	2	4	2	3	2	2	4	4	.	4	4	.	4	4	4	4	5	4	2	12.6667	14	16	12.8889
PSM	GefitinibPO	qda@aarh	37.2	2	2	3	1	1	4	3	4	2	1	4	3	4	4	2	4	2	3	1	2	3	4	.	3	3	.	4	4	4	4	5	4	4	11.3333	13.3333	14.6667	13.3333
PSM	GefitinibPO	qda@aarh	41.8667	1	1	1	1	1	4	2	4	4	2	3	1	2	2	1	2	2	3	2	2	2	3	.	3	3	.	3	3	3	3	5	3	4	10.6667	10.6667	12	10.6667
PSM	GefitinibPO	qdr#rdqa	0.466667	1	1	1	1	1	3	3	5	2	2	4	3	3	4	3	4	2	3	3	3	3	4	.	3	3	.	3	4	4	4	4	4	4	13.3333	13.3333	13.3333	13.7778
PSM	GefitinibPO	qdr#rdqa	4.43333	1	1	1	1	2	3	2	4	2	2	3	2	4	4	2	3	2	4	2	3	3	4	.	3	3	.	3	4	4	4	4	3	5	12	11.3333	12	14.6667
PSM	GefitinibPO	qdr#rdqa	10.0333	1	1	1	1	1	.	.	.	.	.	.	.	.	.	.	.	.	.	.	.	.	.	.	.	.	.	.	.	.	.	.	.	.
PSM	GefitinibPO	qd@qd#rr	0.7	1	1	1	1	1	4	4	5	2	3	4	4	4	4	4	4	4	4	1	4	3	4	4	4	4	.	4	4	4	4	5	4	4	14.8571	16	16	14.6667
PSM	GefitinibPO	qdfqdr@#	1.86667	2	1	1	1	1	.	.	.	.	.	.	.	.	.	.	.	.	.	.	.	.	.	.	.	.	.	.	.	.	.	.	.	.
PSM	GefitinibPO	qdfqdr@#	10.2667	2	1	2	1	2	3	3	5	4	1	2	3	4	4	4	4	1	4	1	2	2	4	4	4	4	.	3	3	2	2	3	3	5	14.2857	11.3333	13.3333	11.5556
PSM	GefitinibPO	qdfg#f@@	0	1	1	1	2	1	4	3	5	5	3	4	4	4	4	4	4	4	4	4	4	4	4	4	4	4	4	4	4	4	4	5	4	5	17.1429	16	16	16.4444
PSM	GefitinibPO	qdfg#f@@	3.73333	1	1	1	1	1	4	4	5	4	4	4	3	4	4	4	4	4	4	4	4	4	4	4	4	4	4	4	4	4	4	5	4	5	16.5714	16	16	16.4444
PSM	GefitinibPO	qdfg#f@@	7.36667	1	1	1	1	1	4	4	5	5	2	4	4	4	4	4	4	4	4	4	4	4	4	4	4	4	4	4	4	4	4	4	4	4	17.1429	14.6667	16	16
PSM	GefitinibPO	qdfg#f@@	11.1	1	1	1	1	1	4	4	5	5	4	4	4	4	4	4	4	4	4	4	5	4	5	4	4	4	4	4	4	5	5	4	4	5	18.2857	16	16	17.3333
PSM	GefitinibPO	qdfg#f@@	14.8333	1	1	1	1	1	4	4	5	5	4	4	4	4	4	4	5	5	5	5	4	4	4	4	4	4	4	4	4	4	4	5	4	5	17.1429	17.3333	16	17.7778
PSM	GefitinibPO	qdfg#f@@	33.2333	1	1	1	1	1	4	4	5	2	4	4	4	4	4	4	4	4	4	4	4	4	4	4	4	4	3	4	4	4	4	4	4	4	15.4286	16	15	16
PSM	GefitinibPO	qdfg#f@@	46.0667	1	1	1	1	1	4	4	5	5	4	4	4	4	4	4	4	4	4	5	5	4	4	4	4	4	4	5	4	4	4	4	4	5	17.7143	16	17	16.8889
PSM	GefitinibPO	qdg@rhdr	3.26667	1	1	1	2	1	3	3	4	2	2	3	3	4	2	2	3	3	3	2	2	3	3	3	3	3	2	3	4	4	3	4	3	3	10.8571	12	11	12.4444
PSM	GefitinibPO	qdg@rhdr	6.3	1	1	1	1	1	3	3	4	2	3	3	2	3	3	3	3	2	3	3	3	2	3	3	3	4	2	4	4	4	4	4	3	4	11.4286	12	13	13.3333
PSM	GefitinibPO	qdg@rhdr	10.7667	1	1	1	1	1	3	3	5	4	3	3	3	3	3	3	3	3	3	3	3	4	4	4	4	4	.	4	3	3	3	4	3	4	15.4286	13.3333	14.6667	12.4444
PSM	GefitinibPO	qdg@rhdr	16.1333	2	2	2	2	2	3	3	4	3	3	3	2	3	4	3	3	3	2	2	2	2	3	3	3	2	.	2	3	3	3	4	3	3	11.4286	12	9.33333	11.5556
PSM	GefitinibPO	qdhqhghf	1.86667	1	1	1	1	1	3	3	5	2	3	4	4	3	2	3	4	3	4	3	4	2	3	2	3	3	3	4	4	4	4	4	4	4	12	14.6667	14	13.7778
PSM	GefitinibPO	qdhqhghf	6.23333	1	1	1	2	1	3	3	4	2	2	4	3	3	4	3	4	3	4	4	4	2	3	3	3	3	3	4	4	4	4	4	3	4	12	13.3333	13	15.1111
PSM	GefitinibPO	qdhqhghf	10.9	1	1	1	2	1	3	2	4	1	3	4	3	4	3	3	4	3	4	4	4	2	4	3	3	3	2	4	4	4	4	4	4	4	12	14	13	15.1111
PSM	GefitinibPO	qdhqhghf	15.1	1	1	1	2	1	3	2	4	5	2	2	3	2	2	3	3	3	3	2	2	2	3	3	2	3	2	3	3	3	3	4	3	4	12.5714	10.6667	11	11.1111
PSM	GefitinibPO	qdhqhghf	22.1	2	1	1	2	1	1	2	4	3	2	3	3	3	2	3	3	3	3	2	3	2	2	2	2	3	2	4	3	2	4	4	3	4	10.8571	11.3333	12	11.5556
PSM	GefitinibPO	q#qqggqd	2.33333	1	1	1	2	1	4	4	4	4	3	4	3	3	4	4	3	3	3	3	4	3	4	3	3	4	.	4	4	4	4	5	4	3	14.8571	14	16	13.7778
PSM	GefitinibPO	q#qqggqd	6.06667	1	1	1	1	2	3	4	5	2	2	3	3	3	3	3	3	3	3	3	4	3	3	3	3	3	.	3	3	3	3	3	3	3	13.1429	11.3333	12	12
PSM	GefitinibPO	q#qqggqd	10.5	1	1	1	1	1	4	4	4	5	3	4	3	3	3	3	3	3	3	4	4	3	3	3	3	4	3	4	3	3	3	5	3	3	14.2857	14	14	12.4444
PSM	GefitinibPO	q#qqggqd	14	1	1	1	1	1	4	4	5	2	3	3	3	3	3	3	3	2	3	4	3	3	3	3	3	4	4	4	4	4	4	4	4	3	12.5714	12.6667	16	13.3333
PSM	GefitinibPO	q#qqggqd	20.5333	1	1	1	2	1	4	3	4	3	3	4	3	3	3	4	3	1	4	2	4	3	3	3	3	5	3	4	3	4	4	3	4	4	13.7143	12.6667	16	12.4444
PSM	GefitinibPO	q#qqggqd	24.2667	1	1	1	1	1	3	3	5	5	3	3	3	3	3	3	3	1	3	3	3	3	3	3	3	4	.	3	3	4	3	3	3	3	14.2857	12	13.3333	11.5556
PSM	GefitinibPO	q#qqggqd	28.1333	1	1	1	2	1	3	2	4	2	3	4	3	4	4	2	3	2	4	4	4	3	3	3	4	4	3	5	4	5	4	3	4	3	12	13.3333	16	15.1111
PSM	GefitinibPO	q#qqggqd	34.6667	1	1	1	2	1	4	3	3	3	3	4	3	4	4	4	3	2	4	3	4	4	4	3	3	4	3	5	4	4	4	4	4	4	14.2857	13.3333	16	14.6667
PSM	GefitinibPO	q#qqggqd	36.0333	3	3	3	2	3	3	2	4	3	3	3	3	4	4	3	3	3	4	3	2	3	3	3	3	4	.	4	4	4	4	3	3	3	12	12	14.6667	14.6667
PSM	GefitinibPO	q#qqggqd	36.0667	3	3	3	2	3	3	2	4	3	3	3	3	4	4	3	3	3	4	3	2	3	3	3	3	4	.	4	4	4	4	3	3	3	12	12	14.6667	14.6667
PSM	GefitinibPO	q#@ggddh	2.33333	1	1	1	1	1	.	.	.	.	.	.	.	.	.	.	.	.	.	.	.	.	.	.	.	.	.	.	.	.	.	.	.	.
PSM	GefitinibPO	q#@ggddh	5.96667	1	1	1	2	2	2	2	4	4	2	1	2	4	3	1	4	1	4	2	3	3	4	.	2	3	4	3	4	4	3	5	3	3	12.6667	10.6667	13	12.4444
PSM	GefitinibPO	q#ddhhgh	1.16667	2	1	3	1	2	3	2	4	4	2	4	2	4	4	2	4	2	3	2	2	3	4	.	3	3	.	3	4	4	4	4	4	5	12.6667	12.6667	13.3333	14.2222
PSM	GefitinibPO	q#ddhhgh	4.46667	2	1	2	2	2	3	2	4	4	2	4	2	4	3	2	4	2	3	2	2	3	3	.	2	3	.	3	3	4	3	4	4	4	12	12	13.3333	12.4444
PSM	GefitinibPO	q#ddhhgh	7.73333	2	1	2	2	2	3	2	4	4	2	4	3	3	4	2	2	2	4	2	2	2	3	.	2	3	.	3	4	3	4	4	4	4	11.3333	11.3333	13.3333	13.3333
PSM	GefitinibPO	q#ddhhgh	11	2	2	2	2	1	.	.	.	.	.	.	.	.	.	.	.	.	.	.	.	.	.	.	.	.	.	.	.	.	.	.	.	.
PSM	GefitinibPO	q#ddhhgh	14.2667	2	1	2	1	2	.	.	.	.	.	.	.	.	.	.	.	.	.	.	.	.	.	.	.	.	.	.	.	.	.	.	.	.
PSM	GefitinibPO	q#ddhhgh	18.7	3	3	3	2	2	.	.	.	.	.	.	.	.	.	.	.	.	.	.	.	.	.	.	.	.	.	.	.	.	.	.	.	.
PSM	GefitinibPO	q#hdgadd	1.4	1	1	1	1	1	4	2	4	4	4	4	4	4	4	4	3	3	4	4	5	4	4	4	4	4	2	4	5	4	5	5	4	4	16.5714	16	14	16.4444
PSM	GefitinibPO	q#hdgadd	6.76667	1	1	1	1	1	4	1	4	2	4	4	4	4	3	3	4	3	4	4	4	4	4	4	4	4	2	4	4	5	5	5	1	4	14.2857	16.6667	11	16
PSM	GefitinibPO	q#hdgadd	16.1	2	1	1	1	1	3	2	4	3	3	2	3	4	4	2	2	3	4	4	3	4	4	2	2	2	2	4	4	4	4	4	4	4	12.5714	10.6667	12	15.5556
PSM	GefitinibPO	q#hdgadd	21.6333	2	3	3	1	1	.	.	.	.	.	.	.	.	.	.	.	.	.	.	.	.	.	.	.	.	.	.	.	.	.	.	.	.
PSM	GefitinibPO	q#hdgadd	24.5	3	3	3	2	2	.	.	.	.	.	.	.	.	.	.	.	.	.	.	.	.	.	.	.	.	.	.	.	.	.	.	.	.
PSM	GefitinibPO	q#hdgadd	24.5333	3	3	3	3	2	.	.	.	.	.	.	.	.	.	.	.	.	.	.	.	.	.	.	.	.	.	.	.	.	.	.	.	.
PSM	GefitinibPO	qgqhhhaa	34.3667	2	1	2	2	1	3	2	4	5	2	4	3	4	4	2	4	4	3	2	2	3	3	3	3	3	3	3	3	4	4	3	3	4	12.5714	12.6667	12	14.2222
PSM	GefitinibPO	qgqhhhaa	43.4667	2	1	2	2	2	3	2	4	4	2	3	3	4	4	2	4	3	4	2	1	3	3	2	3	3	3	3	4	3	4	4	2	4	10.8571	12.6667	11	14.2222
PSM	GefitinibPO	qgaraqd@	1.63333	1	1	1	1	3	4	3	5	5	2	3	4	4	1	3	4	3	4	3	4	3	4	3	3	4	2	4	4	4	4	3	4	4	15.4286	12.6667	14	13.7778
PSM	GefitinibPO	qgaraqd@	4.83333	1	1	1	1	1	4	3	5	5	2	4	3	3	4	3	3	4	4	4	4	4	4	4	4	4	3	4	4	4	4	3	4	4	16.5714	12.6667	15	15.5556
PSM	GefitinibPO	qgaraqd@	6.7	1	1	1	1	1	3	3	5	5	3	4	4	4	4	4	4	4	4	4	4	4	4	4	4	4	4	4	4	4	4	5	4	4	17.1429	16	16	16
PSM	GefitinibPO	qgaraqd@	10.2667	1	1	1	2	1	2	2	4	5	1	1	3	4	4	2	4	3	4	4	2	3	2	2	2	3	4	4	4	4	3	5	4	5	11.4286	10.6667	15	15.5556
PSM	GefitinibPO	qgrhr@#a	0.466667	1	1	1	2	1	3	2	4	4	2	3	3	2	3	3	4	3	3	3	3	3	3	3	3	3	3	3	3	4	4	3	3	3	13.1429	12	12	12.4444
PSM	GefitinibPO	qgfh##a#	5.6	1	1	1	2	1	3	3	2	2	2	4	3	3	3	3	4	2	4	2	3	3	4	.	3	3	.	4	4	4	4	5	4	4	11.3333	14	14.6667	13.3333
PSM	GefitinibPO	qgfh##a#	13.5333	1	1	1	1	1	.	.	.	.	.	.	.	.	.	.	.	.	.	.	.	.	.	.	.	.	.	.	.	.	.	.	.	.
PSM	GefitinibPO	qgfh##a#	19.6	1	1	1	1	1	3	3	5	2	2	2	4	2	3	3	3	5	4	4	4	4	4	4	4	4	4	4	4	4	4	3	2	4	14.8571	12	14	15.1111
PSM	GefitinibPO	qgfh##a#	24.6667	1	1	1	2	2	2	2	2	2	1	2	3	3	3	1	2	1	2	2	2	1	3	2	2	3	3	4	4	4	3	3	2	3	7.42857	8.66667	12	11.1111
PSM	GefitinibPO	qgfh##a#	32.8333	1	1	1	1	1	3	3	4	2	2	2	2	3	3	2	3	3	2	2	3	3	3	3	3	3	2	3	4	4	3	4	3	3	11.4286	10.6667	11	12
PSM	GefitinibPO	qgfh##a#	36.8667	1	1	1	1	1	3	3	4	2	3	3	3	3	4	3	3	3	4	4	3	3	4	3	3	4	3	4	4	4	4	4	3	4	12.5714	12.6667	14	15.1111
PSM	GefitinibPO	qgfh##a#	40.7667	1	1	1	1	1	3	2	3	3	3	3	3	3	4	3	3	3	4	3	3	3	3	3	3	3	3	4	3	4	3	5	4	4	12	13.3333	14	13.7778
PSM	GefitinibPO	qg#qadq@	2.73333	2	2	2	2	2	3	2	2	3	2	3	2	2	3	2	2	4	2	2	2	2	2	2	2	4	3	4	4	3	4	3	4	4	8.57143	9.33333	15	12.4444
PSM	GefitinibPO	aqqhrahf	2.1	2	2	2	2	1	2	2	3	3	1	4	2	4	3	2	4	3	4	4	3	2	3	2	4	3	.	4	4	4	3	2	3	2	10.2857	11.3333	13.3333	13.7778
PSM	GefitinibPO	aqqhrahf	9.56667	1	1	1	2	1	3	4	5	2	2	4	3	4	3	2	4	2	4	4	3	2	4	2	4	3	4	4	4	4	4	4	3	3	11.4286	14	14	14.2222
PSM	GefitinibPO	aqqhrahf	12.8333	1	1	1	3	1	3	2	4	2	3	3	2	3	3	3	3	3	2	4	3	2	4	3	4	4	.	3	3	4	3	3	3	3	12	12	13.3333	12.4444
PSM	GefitinibPO	aqarhr#h	3.2	1	1	1	2	1	3	3	4	4	2	3	3	4	4	3	4	4	4	4	4	4	3	4	4	4	3	4	4	4	4	4	4	4	14.8571	13.3333	15	16
PSM	GefitinibPO	aaqhg#@f	2.33333	1	1	1	2	2	4	3	4	3	3	3	2	3	3	2	1	2	4	2	4	2	3	3	2	5	3	5	2	4	4	2	4	3	12	8.66667	17	12
PSM	GefitinibPO	aa@daqfd	3.96667	1	1	1	2	2	3	3	4	3	3	4	3	3	3	2	3	1	4	2	3	3	4	4	4	4	4	4	4	4	4	4	3	5	13.1429	14	15	13.3333
PSM	GefitinibPO	aa@daqfd	8	2	1	1	1	1	4	3	4	2	2	4	3	4	3	3	4	2	4	3	3	4	4	.	4	4	3	4	4	4	4	5	4	5	13.3333	14.6667	15	14.6667
PSM	GefitinibPO	aa@daqfd	12.3	1	1	1	2	1	.	.	.	.	.	.	.	.	.	.	.	.	.	.	.	.	.	.	.	.	.	.	.	.	.	.	.	.
PSM	GefitinibPO	aa@daqfd	17.8	2	1	1	2	1	4	4	4	2	4	4	3	2	2	2	2	2	4	2	3	3	3	3	3	3	3	3	3	4	4	3	3	5	11.4286	12.6667	12	12.4444
PSM	GefitinibPO	aa@daqfd	19.5333	2	3	3	2	2	2	2	2	2	1	1	2	2	3	2	3	3	1	1	1	1	1	1	2	2	2	2	3	3	3	2	3	2	5.71429	7.33333	9	9.33333
PSM	GefitinibPO	aa@daqfd	19.5667	3	3	3	2	2	2	2	2	2	1	1	2	2	3	2	3	3	1	1	1	1	1	1	2	2	2	2	3	3	3	2	3	2	5.71429	7.33333	9	9.33333
PSM	GefitinibPO	aa@daqfd	19.6333	3	3	3	3	2	2	2	2	2	1	1	2	2	3	2	3	3	1	1	1	1	1	1	2	2	2	2	3	3	3	2	3	2	5.71429	7.33333	9	9.33333
PSM	GefitinibPO	aa@#agad	7.46667	3	3	3	3	1	3	1	5	1	1	3	3	3	3	1	3	2	3	1	1	3	1	1	2	3	3	4	3	3	3	5	4	3	7.42857	11.3333	14	10.6667
PSM	GefitinibPO	aa@#agad	10.9667	2	3	2	2	2	3	2	4	4	2	2	3	4	2	3	3	3	3	4	2	4	2	2	3	3	3	3	3	3	4	3	3	3	12	10.6667	12	12.8889
PSM	GefitinibPO	aa@#agad	15.8667	3	3	3	2	1	3	2	5	5	2	2	4	4	3	1	2	2	2	2	1	3	2	2	3	2	.	4	4	3	4	5	3	3	10.8571	12	12	12
PSM	GefitinibPO	arfffaha	0	1	1	1	1	1	4	4	4	4	4	5	4	4	2	3	4	2	4	2	4	3	4	4	5	4	4	4	4	5	4	4	4	4	14.8571	17.3333	16	13.7778
PSM	GefitinibPO	arfffaha	0.933333	1	1	1	2	1	4	4	4	2	3	5	4	4	3	3	4	3	4	3	4	4	4	4	4	4	4	4	3	4	4	4	4	4	14.2857	16	16	14.2222
PSM	GefitinibPO	arfffaha	2.8	1	1	1	2	1	3	3	4	2	4	4	4	4	2	3	4	3	4	3	4	4	4	4	4	4	4	4	3	5	4	4	4	4	14.2857	16	16	14.2222
PSM	GefitinibPO	arfffaha	10.7333	1	1	1	1	1	4	4	5	2	4	5	4	4	3	4	5	3	5	3	4	4	4	4	4	4	4	4	4	5	4	4	4	5	15.4286	17.3333	16	16
PSM	GefitinibPO	arfffaha	18.8667	1	1	1	2	1	4	4	5	5	4	4	4	4	3	3	4	3	4	3	4	4	4	4	4	4	4	4	4	5	4	4	4	4	16.5714	16	16	15.1111
PSM	GefitinibPO	arfffaha	23.7667	1	1	1	1	1	3	3	5	3	4	4	3	4	3	3	3	3	4	4	4	4	4	3	4	4	4	4	3	4	4	5	4	5	14.8571	15.3333	16	15.1111
PSM	GefitinibPO	arfffaha	28.4333	1	1	1	1	1	4	3	5	4	4	4	4	4	3	4	3	2	4	4	4	4	4	4	4	4	.	4	3	4	4	5	4	5	16.5714	16	16	14.6667
PSM	GefitinibPO	arfffaha	31.4667	1	1	1	1	1	3	3	5	2	4	5	4	3	3	4	3	2	4	3	4	4	4	4	4	4	4	4	4	4	4	5	4	5	15.4286	16.6667	16	14.2222
PSM	GefitinibPO	arfffaha	35.5667	1	1	1	2	1	3	3	4	4	4	5	3	4	3	3	4	2	4	3	4	3	3	3	4	4	4	4	3	4	4	3	4	4	13.7143	15.3333	16	13.7778
PSM	GefitinibPO	arfffaha	39.2	1	1	1	1	1	4	4	5	4	4	5	4	4	3	3	4	2	4	3	4	4	4	3	4	4	4	4	3	4	4	4	4	4	15.4286	16.6667	16	13.7778
PSM	GefitinibPO	arfffaha	43.3667	1	1	1	2	2	3	3	4	3	4	5	3	4	3	3	4	2	4	3	4	3	3	4	4	4	4	4	3	5	4	4	4	4	13.7143	16	16	14.2222
PSM	GefitinibPO	arfffaha	48.9667	1	1	1	2	2	3	3	4	4	4	4	2	3	2	3	4	2	4	4	3	4	4	3	4	4	4	4	3	4	4	4	4	4	14.2857	14.6667	16	13.3333
PSM	GefitinibPO	arfffaha	62.9667	1	1	1	2	2	3	3	5	3	3	3	3	3	3	3	4	3	4	4	4	3	4	4	4	4	3	4	4	4	3	3	4	4	14.8571	13.3333	15	14.2222
PSM	GefitinibPO	arfffaha	69.9667	1	1	1	1	1	3	3	4	5	4	4	3	4	3	3	3	2	3	4	3	3	3	3	4	4	4	4	3	4	4	4	4	4	13.7143	14.6667	16	13.7778
PSM	GefitinibPO	arfffaha	74.6333	2	2	2	1	1	3	2	4	3	2	4	3	4	3	2	4	2	4	4	2	2	2	3	4	4	4	4	3	4	3	4	4	4	10.2857	14	16	13.7778
PSM	GefitinibPO	arfffaha	80.9333	3	3	3	2	2	.	.	.	.	.	.	.	.	.	.	.	.	.	.	.	.	.	.	.	.	.	.	.	.	.	.	.	.
PSM	GefitinibPO	arda#@ga	11.1667	1	1	1	1	1	4	4	5	2	4	4	4	4	4	4	4	4	4	4	4	4	4	4	4	4	4	4	4	4	4	5	4	4	15.4286	16.6667	16	16
PSM	GefitinibPO	arda#@ga	15.8333	1	1	1	1	1	4	3	5	5	4	4	4	4	3	4	4	4	4	4	4	4	4	4	4	4	4	4	4	4	4	5	4	5	17.1429	16.6667	16	16
PSM	GefitinibPO	arda#@ga	32.6333	1	1	1	1	1	3	3	4	5	3	4	3	4	3	3	4	3	4	4	3	4	4	4	4	3	4	4	4	4	4	5	4	3	15.4286	15.3333	15	14.6667
PSM	GefitinibPO	arda#@ga	35.8333	1	1	1	1	1	4	3	4	2	4	4	4	4	4	4	4	4	4	4	4	4	4	4	4	4	3	4	4	4	4	3	5	3	14.8571	15.3333	16	15.5556
PSM	GefitinibPO	arda#@ga	40.5	1	1	1	1	1	4	4	5	4	4	4	3	4	4	3	4	4	4	4	4	4	4	4	4	4	3	4	4	4	4	4	4	4	16	15.3333	15	16
PSM	GefitinibPO	arda#@ga	46.4333	1	1	1	1	1	4	3	5	2	3	4	3	4	4	3	3	3	4	3	3	3	4	4	3	3	2	4	4	4	4	4	4	3	13.7143	13.3333	13	14.6667
PSM	GefitinibPO	arda#@ga	49.6	1	1	1	2	1	3	2	5	3	3	3	3	3	4	3	3	3	4	3	3	3	3	3	3	3	3	4	4	4	4	4	4	2	13.1429	12.6667	14	13.7778
PSM	GefitinibPO	arda#@ga	54.2333	1	1	1	2	1	3	3	5	3	3	3	3	4	3	3	3	3	4	4	4	3	4	4	2	4	.	4	4	4	4	4	4	3	14.8571	12	16	14.6667
PSM	GefitinibPO	arda#@ga	57.5	1	1	1	2	1	3	3	5	3	3	4	3	4	4	3	3	3	4	4	4	3	3	3	4	3	3	3	4	4	4	4	4	3	13.7143	14	13	15.1111
PSM	GefitinibPO	arda#@ga	62.4	1	1	1	2	1	3	3	4	3	3	4	3	4	4	3	3	3	4	4	4	4	4	4	3	3	3	4	4	4	4	4	4	3	14.8571	13.3333	14	15.1111
PSM	GefitinibPO	arda#@ga	65.3	3	3	3	3	1	.	.	.	.	.	.	.	.	.	.	.	.	.	.	.	.	.	.	.	.	.	.	.	.	.	.	.	.
PSM	GefitinibPO	arda#@ga	65.9	3	3	3	1	1	.	.	.	.	.	.	.	.	.	.	.	.	.	.	.	.	.	.	.	.	.	.	.	.	.	.	.	.
PSM	GefitinibPO	ar#hdrhd	4.66667	1	1	1	2	2	3	2	4	2	1	2	3	4	4	3	3	2	3	2	3	3	4	4	3	3	3	4	4	4	4	3	4	3	13.1429	10	14	13.3333
PSM	GefitinibPO	ar#hdrhd	9.1	1	1	1	1	2	.	.	.	.	.	.	.	.	.	.	.	.	.	.	.	.	.	.	.	.	.	.	.	.	.	.	.	.
PSM	GefitinibPO	argaqqha	1.3	3	3	3	3	3	4	3	4	2	1	1	3	3	3	3	1	3	2	1	1	3	1	.	1	2	3	3	4	1	1	1	4	5	9.33333	5.33333	12	10.2222
PSM	GefitinibPO	argaqqha	6.66667	3	3	3	1	2	4	4	2	1	2	1	2	4	4	2	4	2	4	2	1	3	2	.	2	2	.	3	4	3	3	2	3	3	7.33333	8.66667	10.6667	12.8889
PSM	GefitinibPO	a@qqdaaa	0.433333	1	1	1	1	1	4	4	5	2	2	4	4	4	4	4	4	3	2	2	4	2	4	4	4	4	.	4	4	4	3	5	4	5	14.2857	15.3333	16	13.7778
PSM	GefitinibPO	a@qqdaaa	3.7	1	1	1	1	1	4	4	5	5	2	4	3	4	4	4	4	3	2	3	4	3	4	4	4	4	.	4	4	4	4	4	4	5	16.5714	14	16	14.6667
PSM	GefitinibPO	a@qqdaaa	14.6667	1	1	1	1	1	.	.	.	.	.	.	.	.	.	.	.	.	.	.	.	.	.	.	.	.	.	.	.	.	.	.	.	.
PSM	GefitinibPO	a@qqdaaa	17.7	1	1	1	1	1	4	4	4	2	3	4	3	3	4	3	4	3	3	4	4	4	4	3	4	4	3	5	5	4	3	4	4	4	13.7143	14.6667	16	14.6667
PSM	GefitinibPO	a@qqdaaa	21.2	1	1	1	1	1	4	4	5	4	2	4	3	4	4	3	4	3	3	3	4	3	4	3	4	4	4	4	4	3	3	4	4	4	14.8571	14	16	13.7778
PSM	GefitinibPO	a@qqdaaa	25.9	3	3	3	2	3	.	.	.	.	.	.	.	.	.	.	.	.	.	.	.	.	.	.	.	.	.	.	.	.	.	.	.	.
PSM	GefitinibPO	a@qqdaaa	29.5	2	3	3	2	2	2	2	4	2	1	1	2	3	3	2	3	3	3	1	2	3	3	1	1	3	4	4	4	3	3	1	3	4	9.71429	6	14	12
PSM	GefitinibPO	a@@@gqhr	7.2	1	1	1	1	1	4	3	5	2	3	1	3	4	4	3	4	1	3	4	4	2	3	4	3	3	3	3	3	4	4	5	3	3	13.1429	12.6667	12	13.3333
PSM	GefitinibPO	a@@@gqhr	10.4667	1	1	1	2	1	3	3	4	2	3	1	3	3	4	3	2	3	4	3	3	2	4	2	3	4	2	4	4	4	4	4	4	3	11.4286	10.6667	14	14.2222
PSM	GefitinibPO	a@@@gqhr	13.9667	1	1	1	1	1	3	3	5	3	3	3	3	4	4	3	3	2	2	4	3	2	3	2	3	3	2	4	4	4	3	4	3	2	12	12.6667	12	12.8889
PSM	GefitinibPO	a@@@gqhr	23.5333	1	1	1	1	1	3	4	5	2	3	4	3	4	4	3	3	2	3	4	4	3	3	3	3	3	2	3	3	4	4	3	2	3	13.1429	12.6667	10	13.7778
PSM	GefitinibPO	a@hfqqgf	2.33333	1	1	1	2	2	4	4	4	1	2	5	4	3	3	3	3	3	4	4	5	3	4	3	4	3	3	4	3	4	5	3	4	2	13.1429	14	14	13.7778
PSM	GefitinibPO	a@hfqqgf	14.5333	1	1	1	2	2	4	4	3	2	2	4	4	3	3	3	4	3	4	4	5	2	4	4	3	3	3	4	4	4	4	3	4	3	13.1429	13.3333	14	14.2222
PSM	GefitinibPO	a@hfqqgf	17.8	1	1	1	1	1	4	3	4	2	2	4	4	4	3	3	3	3	4	4	3	3	4	4	3	3	3	4	4	4	5	4	3	4	13.1429	13.3333	13	15.5556
PSM	GefitinibPO	a@#dggh#	8.76667	2	1	1	2	2	3	3	3	2	3	4	3	4	4	4	4	4	4	4	4	3	4	4	4	4	.	4	4	4	4	5	4	4	13.7143	15.3333	16	16
PSM	GefitinibPO	a@#dggh#	9.7	1	1	1	2	1	4	4	3	2	3	4	2	2	4	3	4	4	4	3	4	2	4	4	4	4	4	4	4	4	4	5	4	4	12.5714	14.6667	16	14.6667
PSM	GefitinibPO	a@#dggh#	13.9667	1	1	1	2	1	3	4	4	4	3	4	4	4	3	2	3	3	4	4	4	1	4	3	4	4	.	4	4	4	4	3	4	2	12.5714	14	16	14.2222
PSM	GefitinibPO	a@#dggh#	17.7	2	1	2	2	1	4	3	4	4	2	2	2	4	4	1	3	1	2	2	2	3	4	2	2	4	3	4	4	4	4	5	4	5	11.4286	10.6667	15	13.3333
PSM	GefitinibPO	a@#dggh#	25.1667	1	1	1	2	1	2	2	4	2	2	2	3	3	4	1	2	2	2	3	2	2	4	2	3	4	3	4	4	4	4	4	4	5	9.71429	10.6667	15	13.7778
PSM	GefitinibPO	a@#dggh#	28.6667	2	1	1	2	2	3	2	4	3	3	3	3	4	3	2	3	3	2	3	4	3	4	3	3	3	3	3	4	2	2	2	4	3	13.1429	11.3333	13	11.5556
PSM	GefitinibPO	a@#dggh#	32.9	2	1	2	2	1	.	.	.	.	.	.	.	.	.	.	.	.	.	.	.	.	.	.	.	.	.	.	.	.	.	.	.	.
PSM	GefitinibPO	a@#dggh#	37.2667	1	1	1	1	1	2	2	3	2	4	4	4	3	4	2	3	3	2	3	2	3	3	2	3	4	4	4	4	2	3	4	4	5	9.71429	14.6667	16	12.8889
PSM	GefitinibPO	a@#dggh#	38.2333	2	1	2	3	1	2	2	3	2	4	4	4	3	4	2	3	3	2	3	2	3	3	2	3	4	4	4	4	2	3	4	4	5	9.71429	14.6667	16	12.8889
PSM	GefitinibPO	a@#dggh#	42.2333	2	1	2	2	2	2	2	2	2	1	3	2	4	4	2	3	2	4	2	2	3	4	.	3	3	.	3	4	3	4	3	4	2	10	10	13.3333	12.8889
PSM	GefitinibPO	a@#dggh#	45.6667	1	1	1	2	2	.	.	.	.	.	.	.	.	.	.	.	.	.	.	.	.	.	.	.	.	.	.	.	.	.	.	.	.
PSM	GefitinibPO	a@#dggh#	48.7	1	1	1	1	1	.	.	.	.	.	.	.	.	.	.	.	.	.	.	.	.	.	.	.	.	.	.	.	.	.	.	.	.
PSM	GefitinibPO	a@#dggh#	56.6333	1	1	2	2	2	3	3	4	3	3	2	2	4	4	3	2	1	3	2	2	3	2	2	2	3	2	3	3	2	4	4	2	3	10.8571	10	10	11.5556
PSM	GefitinibPO	a@hqghad	2.33333	1	1	1	1	1	3	4	5	2	3	4	3	4	4	4	4	3	4	3	3	4	4	4	4	4	.	3	4	4	4	4	4	4	14.8571	14.6667	14.6667	15.1111
PSM	GefitinibPO	a@hqghad	8.4	1	1	1	2	1	3	4	5	4	3	5	2	4	4	3	4	4	3	2	4	4	4	4	4	3	4	4	4	4	4	4	4	4	16	14.6667	15	14.6667
PSM	GefitinibPO	a@hqghad	12.6667	2	3	3	1	2	2	2	2	2	1	4	1	4	4	1	4	3	2	1	2	4	2	.	3	3	.	4	4	4	4	2	4	4	8.66667	10	14.6667	13.3333
PSM	GefitinibPO	afrhddah	38.0333	2	1	2	1	1	3	4	4	2	3	3	3	4	4	3	4	4	2	2	2	3	3	3	3	3	1	4	4	4	4	4	4	3	11.4286	13.3333	12	13.7778
PSM	GefitinibPO	afrhddah	41.5333	2	1	1	1	1	4	4	3	2	2	2	2	3	3	3	3	3	2	2	2	3	3	2	2	3	.	3	3	4	3	3	3	3	10.2857	9.33333	12	11.5556
PSM	GefitinibPO	afrhddah	45.2667	2	1	2	1	1	3	3	3	3	3	4	3	3	4	3	4	3	2	2	2	3	3	3	3	3	2	4	4	4	4	5	4	3	11.4286	14.6667	13	12.8889
PSM	GefitinibPO	afrhddah	49.7	2	1	2	1	1	3	3	3	4	3	3	3	3	4	3	4	4	2	3	2	3	3	4	3	4	3	4	4	4	4	4	4	4	12.5714	13.3333	15	14.2222
PSM	GefitinibPO	afrhddah	54.1333	2	1	2	2	1	3	4	4	4	2	4	4	4	4	3	4	3	3	2	2	2	3	3	3	4	.	4	4	3	3	3	3	3	12	13.3333	14.6667	12.8889
PSM	GefitinibPO	afrhddah	67.5333	2	1	1	2	2	.	.	.	.	.	.	.	.	.	.	.	.	.	.	.	.	.	.	.	.	.	.	.	.	.	.	.	.
PSM	GefitinibPO	afhhha#a	3.26667	1	1	1	1	1	5	4	5	2	5	5	5	5	5	5	4	4	5	5	5	4	5	5	4	5	4	5	5	4	5	5	5	5	17.7143	18.6667	19	19.1111
PSM	GefitinibPO	afhhha#a	15.4	1	1	1	1	1	4	3	4	2	4	4	4	4	4	2	4	4	4	3	4	5	3	4	4	4	.	4	4	3	4	5	4	5	13.7143	16.6667	16	15.5556
PSM	GefitinibPO	afdqhrdh	0.933333	1	1	1	1	1	4	4	5	4	4	4	4	4	4	4	4	4	4	4	4	4	4	4	4	4	4	4	4	4	4	4	4	3	16.5714	16	16	15.5556
PSM	GefitinibPO	afdqhrdh	1.86667	1	1	1	1	1	4	4	5	5	3	4	4	4	4	4	4	3	4	4	4	4	4	4	4	4	4	4	4	4	4	3	4	3	17.1429	14.6667	16	15.1111
PSM	GefitinibPO	afdqhrdh	10.2667	1	1	1	1	1	4	4	5	5	3	4	4	4	4	4	4	4	4	4	4	4	4	4	4	4	4	4	4	4	4	4	3	2	17.1429	15.3333	15	15.1111
PSM	GefitinibPO	afdqgfhr	0.5	1	1	1	1	1	3	4	5	2	4	4	3	4	4	3	4	3	4	4	4	4	4	4	4	3	3	4	4	4	4	3	4	5	14.8571	14.6667	14	16
PSM	GefitinibPO	afdqgfhr	12.8	1	1	2	2	1	4	4	4	5	3	4	3	4	4	3	3	3	4	3	4	3	4	2	3	3	3	4	4	3	4	4	4	5	14.2857	13.3333	14	15.1111
PSM	GefitinibPO	afdqgfhr	16.7667	1	1	1	2	1	3	3	5	5	2	4	3	4	4	3	3	4	4	4	4	4	4	4	4	3	3	4	4	4	4	4	4	4	16.5714	13.3333	14	16
PSM	GefitinibPO	afdqgfhr	20.3333	1	1	1	1	1	3	3	4	2	3	4	3	4	4	3	4	4	3	4	4	3	4	4	4	4	4	4	4	4	4	3	4	5	13.7143	14	16	16
PSM	GefitinibPO	afdqgfhr	23.8333	2	1	2	3	2	2	2	3	4	2	3	2	2	3	2	3	3	3	2	2	2	2	3	3	3	3	3	3	3	3	3	3	3	10.2857	10.6667	12	11.1111
PSM	GefitinibPO	afdqgfhr	27.5667	1	1	1	2	1	3	3	2	2	1	4	4	4	4	3	4	2	3	2	3	3	4	.	4	4	.	4	4	4	4	5	4	5	11.3333	14.6667	16	14.2222
PSM	GefitinibPO	afdqgfhr	30.8333	1	1	1	1	1	3	4	2	2	2	4	3	4	4	2	3	3	4	3	4	3	4	4	4	4	.	4	4	4	4	5	4	5	12	14	16	15.5556
PSM	GefitinibPO	afdqgfhr	34.4	1	1	1	2	1	4	3	4	3	3	4	3	4	4	3	4	4	4	4	3	3	4	3	3	4	.	4	4	4	4	2	4	4	13.1429	12.6667	16	16
PSM	GefitinibPO	afdqgfhr	38.3	2	1	1	2	1	4	2	2	2	2	4	3	2	4	1	1	3	2	2	2	2	4	3	3	3	.	4	4	4	4	4	4	5	9.14286	11.3333	14.6667	13.3333
PSM	GefitinibPO	afdqgfhr	39.9667	3	3	3	2	3	2	2	2	2	2	2	2	4	4	2	2	4	4	1	1	1	2	2	3	2	2	2	4	4	4	2	2	1	6.85714	8.66667	8	13.3333
PSM	GefitinibPO	afdqgfhr	40.1	3	3	3	3	3	2	2	2	2	2	2	2	4	4	2	2	4	4	1	1	1	2	2	3	2	2	2	4	4	4	2	2	1	6.85714	8.66667	8	13.3333
PSM	GefitinibPO	af#ahh@#	1.9	1	1	1	2	1	3	2	3	2	3	4	4	3	3	3	3	3	4	4	4	3	4	4	3	4	4	4	4	3	4	3	4	4	13.1429	13.3333	16	14.2222
PSM	GefitinibPO	af#ahh@#	8.2	1	1	1	2	1	4	2	4	5	4	4	4	4	4	4	3	3	4	4	4	3	4	4	4	4	4	4	4	4	4	4	4	5	16	15.3333	16	16
PSM	GefitinibPO	af#ahh@#	27.4333	1	1	1	2	1	3	2	4	2	2	4	4	4	4	3	3	2	4	4	4	3	4	4	3	4	3	4	4	4	4	4	3	4	13.7143	13.3333	14	15.1111
PSM	GefitinibPO	af#ahh@#	31.5333	1	1	1	2	1	4	2	3	2	3	4	4	4	4	3	3	2	3	4	4	1	3	4	4	4	3	5	4	5	4	4	4	4	11.4286	14.6667	16	15.1111
PSM	GefitinibPO	af#ahh@#	34.5667	1	1	1	2	1	4	2	3	2	3	5	4	4	4	3	3	3	4	4	4	3	3	.	3	4	3	4	4	4	4	4	3	4	12	14.6667	14	15.5556
PSM	GefitinibPO	af#ahh@#	39	2	1	1	3	1	2	2	1	1	1	4	4	4	3	2	3	1	4	3	2	2	2	2	2	4	2	5	4	4	4	4	4	4	6.85714	12	15	13.7778
PSM	GefitinibPO	af#ahh@#	44.1333	1	1	2	1	2	3	2	2	2	2	3	2	3	2	1	2	2	5	4	2	2	3	2	2	4	3	4	4	4	4	2	4	4	8	8.66667	15	14.2222
PSM	GefitinibPO	af#rghda	2.53333	1	1	1	1	1	3	3	4	3	3	3	3	4	4	2	3	3	3	2	3	3	3	3	3	3	3	3	3	4	4	4	3	4	12	12.6667	12	13.7778
PSM	GefitinibPO	af#rghda	4.13333	3	3	3	2	2	1	1	4	2	1	2	1	4	3	1	3	3	3	1	1	2	1	1	3	3	3	3	4	4	4	2	4	3	6.85714	8	13	12.8889
PSM	GefitinibPO	af##arq@	0.433333	1	1	1	1	1	4	4	5	5	3	4	3	4	3	4	4	3	3	4	4	2	4	4	4	4	4	4	4	4	4	4	3	4	16	14.6667	15	14.6667
PSM	GefitinibPO	af##arq@	5.33333	1	1	1	1	1	4	2	5	4	4	4	3	4	4	4	4	3	4	4	4	3	4	4	4	4	3	4	4	4	4	4	4	4	16	15.3333	15	15.5556
PSM	GefitinibPO	af##arq@	10.9333	1	1	1	1	1	5	3	4	5	4	4	4	4	4	4	4	3	4	3	4	3	4	4	4	4	4	4	4	4	4	4	4	4	16	16	16	15.1111
PSM	GefitinibPO	af##arq@	16.2667	1	1	1	1	1	4	4	5	5	3	3	4	4	4	4	4	3	4	4	4	2	4	4	4	4	3	4	4	3	3	4	4	4	16	14.6667	15	14.6667
PSM	GefitinibPO	af##arq@	19.5333	1	1	1	1	1	3	3	4	2	2	3	2	3	4	3	3	3	4	4	4	3	4	4	4	4	3	4	4	4	4	4	4	4	13.7143	12	15	15.1111
PSM	GefitinibPO	afgrhgrh	5.13333	1	1	1	1	1	3	3	5	2	2	4	4	4	4	4	4	2	4	1	4	4	4	4	4	4	.	4	4	4	4	4	4	5	15.4286	14.6667	16	14.2222
PSM	GefitinibPO	afgrhgrh	12.1333	2	2	3	3	3	2	1	3	2	1	2	1	3	3	1	3	2	2	1	2	4	3	3	3	3	.	3	4	4	4	3	4	4	10.2857	8.66667	13.3333	12
PSM	GefitinibPO	afgdghdq	0	1	1	2	1	1	4	4	4	4	3	4	3	5	5	2	4	1	2	1	2	3	3	2	2	2	4	2	4	4	4	3	5	1	11.4286	12.6667	13	12
PSM	GefitinibPO	afgdghdq	3.5	2	1	1	2	2	3	2	5	2	4	4	2	4	4	2	4	3	4	1	2	2	2	2	4	4	4	4	4	4	4	5	4	4	9.71429	15.3333	16	14.2222
PSM	GefitinibPO	afgdghdq	7.23333	1	1	1	1	1	4	4	5	3	4	4	4	4	4	2	4	2	4	3	4	4	4	4	4	4	.	4	4	4	4	5	4	5	14.8571	16.6667	16	15.1111
PSM	GefitinibPO	afhqd#gh	4.56667	1	1	1	1	1	4	3	5	5	2	3	4	4	4	4	4	2	4	4	4	4	4	4	4	4	4	4	4	4	4	5	3	5	17.1429	14.6667	15	15.5556
PSM	GefitinibPO	afhqd#gh	17.6333	1	1	1	1	1	3	3	5	5	3	3	3	3	4	3	3	2	4	3	4	4	4	3	3	3	.	3	4	4	4	5	3	5	16	13.3333	12	14.6667
PSM	GefitinibPO	afhqd#gh	21.3667	1	1	1	1	1	3	3	5	5	2	3	3	4	4	4	4	1	4	4	4	4	4	4	3	4	3	4	4	4	4	4	4	5	17.1429	12.6667	15	15.1111
PSM	GefitinibPO	afhqd#gh	25.1	1	1	1	1	1	3	3	4	1	3	3	4	4	4	3	4	1	4	4	4	4	4	4	4	4	4	4	4	4	4	4	4	4	13.7143	14.6667	16	14.6667
PSM	GefitinibPO	afhqd#gh	28.8333	1	1	1	1	1	3	3	4	4	3	3	3	3	3	3	3	3	3	3	2	4	3	3	3	3	3	3	3	3	3	3	3	3	13.1429	12	12	12
PSM	GefitinibPO	afhqd#gh	32.5667	1	1	1	1	1	3	3	4	3	3	3	3	3	3	3	3	3	4	3	3	3	3	3	3	3	3	3	3	3	3	3	3	3	12.5714	12	12	12.4444
PSM	GefitinibPO	afhqd#gh	36.3	1	1	1	1	1	3	3	5	5	2	3	3	2	3	3	3	3	4	3	4	4	3	3	3	3	3	3	3	3	4	3	3	3	15.4286	11.3333	12	12.4444
PSM	GefitinibPO	afhqd#gh	40.0333	1	1	1	1	1	3	3	4	4	2	2	2	2	2	2	2	2	2	2	2	3	3	3	3	3	3	3	3	3	3	4	3	3	12	10	12	9.77778
PSM	GefitinibPO	afhqd#gh	47.4667	1	1	1	1	1	3	3	3	3	3	3	3	3	3	3	3	3	4	3	4	3	3	3	3	3	3	3	4	3	4	3	3	4	12.5714	12	12	13.7778
PSM	GefitinibPO	afhqd#gh	52.8333	1	1	1	1	1	4	4	5	5	3	3	3	3	4	4	3	3	4	3	4	4	4	3	3	3	.	3	3	3	3	4	3	4	16.5714	12.6667	12	13.3333
PSM	GefitinibPO	afhqd#gh	56.3333	1	1	1	1	1	3	3	3	3	3	2	2	3	3	3	3	3	3	3	4	3	4	4	3	4	3	3	4	3	3	3	3	3	13.7143	10.6667	13	12.4444
PSM	GefitinibPO	afhqd#gh	61.7	1	1	1	2	2	3	3	1	4	3	2	2	3	3	3	3	3	3	3	4	4	4	4	3	4	3	3	3	3	3	3	3	3	13.7143	10.6667	13	12
PSM	GefitinibPO	afhqd#gh	65.6667	1	1	1	1	1	3	3	3	4	2	3	2	3	3	3	3	3	3	3	4	3	3	3	3	3	3	3	3	3	3	4	3	4	13.1429	11.3333	12	12.4444
PSM	GefitinibPO	afhqd#gh	68.4667	1	1	1	1	1	3	3	4	4	2	3	3	3	2	3	3	3	3	3	3	3	3	3	3	3	3	3	3	3	3	3	3	4	13.1429	11.3333	12	12
PSM	GefitinibPO	afhfg#qh	1.16667	2	1	3	2	1	2	2	4	2	1	2	3	4	4	2	4	2	4	1	2	2	3	2	4	4	.	4	4	4	2	5	2	5	9.71429	12.6667	13.3333	13.3333
PSM	GefitinibPO	ahqrrafq	2.1	1	1	1	2	2	4	2	4	4	2	1	2	4	4	2	1	3	4	2	4	2	4	4	2	4	3	4	4	4	4	2	4	5	13.7143	6.66667	15	15.1111
PSM	GefitinibPO	ahqrrafq	5.83333	1	1	1	2	2	3	2	3	4	1	2	2	3	3	3	2	2	2	2	3	3	3	3	3	4	3	4	2	3	3	2	2	3	12.5714	8	13	10.2222
PSM	GefitinibPO	ahqrrafq	12.2	1	1	1	2	1	4	2	4	2	4	3	3	4	3	2	4	4	3	4	4	2	4	4	4	4	4	4	4	4	4	5	4	4	12.5714	15.3333	16	15.1111
PSM	GefitinibPO	ahqrrafq	18.9667	1	1	1	1	1	3	2	5	5	3	4	3	4	4	3	4	2	4	2	4	3	4	4	4	4	4	4	4	4	4	5	4	5	16	15.3333	16	14.6667
PSM	GefitinibPO	ahqrrafq	24.5667	1	1	1	2	2	3	3	4	5	2	2	2	2	3	3	2	3	2	3	5	2	3	3	3	5	.	3	3	3	3	3	2	3	14.2857	9.33333	13.3333	11.1111
PSM	GefitinibPO	ahqrrafq	28.7667	1	1	2	2	2	2	2	3	4	2	2	2	3	3	3	2	3	3	3	3	1	3	2	3	4	2	3	3	3	3	3	2	3	10.8571	9.33333	11	12
PSM	GefitinibPO	ahqrrafq	39.9667	1	1	1	1	1	3	3	4	4	3	4	2	4	4	3	3	3	3	3	4	3	3	3	3	4	3	4	4	3	4	4	4	4	13.7143	12.6667	15	14.2222
PSM	GefitinibPO	ahqrrafq	45.5667	1	1	1	1	1	4	4	5	2	4	4	4	4	4	3	4	4	4	4	4	3	4	4	4	3	.	4	4	4	4	5	4	5	14.2857	16.6667	14.6667	16.4444
PSM	GefitinibPO	ahqrrafq	51.6667	2	2	2	2	1	3	3	4	2	3	4	3	4	4	2	3	3	4	2	2	2	2	3	3	3	.	4	4	4	3	4	3	4	9.71429	13.3333	13.3333	14.2222
PSM	GefitinibPO	ahqrrafq	54.7	2	1	1	2	1	3	2	3	5	4	4	3	3	4	3	3	3	5	3	2	4	4	3	4	4	4	3	4	4	4	5	4	5	13.7143	15.3333	15	15.5556
PSM	GefitinibPO	ahqrrafq	57.7333	2	2	3	3	2	.	.	.	.	.	.	.	.	.	.	.	.	.	.	.	.	.	.	.	.	.	.	.	.	.	.	.	.
PSM	GefitinibPO	ahqrrafq	67.9	3	3	3	1	1	.	.	.	.	.	.	.	.	.	.	.	.	.	.	.	.	.	.	.	.	.	.	.	.	.	.	.	.
PSM	GefitinibPO	ahqrrafq	72.8	3	3	3	2	2	3	2	4	4	2	2	2	2	2	2	2	2	2	2	1	2	2	2	2	3	2	3	3	3	3	3	2	4	9.71429	8.66667	10	10.2222
PSM	GefitinibPO	ahq@h@qh	1.36667	1	1	1	1	1	4	4	5	4	4	4	4	2	5	4	4	2	2	3	4	4	4	4	4	4	.	4	4	2	2	4	4	4	16.5714	16	16	11.5556
PSM	GefitinibPO	ahq@h@qh	5.56667	1	1	1	1	1	4	4	5	5	4	4	4	4	4	4	4	4	4	4	4	4	4	4	4	4	.	4	4	4	4	5	4	4	17.1429	16.6667	16	16
PSM	GefitinibPO	ahq@h@qh	10.2333	1	1	1	2	1	4	4	5	2	4	4	3	4	3	4	4	4	2	4	4	3	4	4	4	4	.	4	3	3	4	5	4	4	14.8571	16	16	13.7778
PSM	GefitinibPO	ahq@h@qh	15.8333	2	1	2	2	2	.	.	.	.	.	.	.	.	.	.	.	.	.	.	.	.	.	.	.	.	.	.	.	.	.	.	.	.
PSM	GefitinibPO	ahq@h@qh	16.6333	2	1	2	2	2	2	2	2	2	2	2	2	4	3	2	3	3	2	3	2	4	2	2	2	3	3	4	4	2	2	3	4	5	9.14286	9.33333	14	12.4444
PSM	GefitinibPO	ahq@h@qh	18.0667	2	1	2	2	2	2	2	2	2	2	2	2	4	3	2	3	3	2	3	2	4	2	2	2	3	3	4	4	2	2	3	4	5	9.14286	9.33333	14	12.4444
PSM	GefitinibPO	ahq@h@qh	22.9333	2	1	2	2	2	4	2	3	2	1	4	3	4	4	2	4	2	3	1	2	4	4	3	3	3	.	4	4	4	3	5	4	4	11.4286	13.3333	14.6667	12.8889
PSM	GefitinibPO	ahq@h@qh	26.6667	2	1	2	2	1	4	2	4	2	2	4	3	4	4	2	4	2	2	2	2	4	4	.	3	3	.	4	4	3	2	5	4	4	12	14	14.6667	12
PSM	GefitinibPO	ahq@h@qh	32.2667	2	1	2	2	2	4	2	4	2	2	4	2	4	4	2	4	2	2	2	2	4	4	.	4	4	.	4	4	4	4	5	4	5	12	14	16	13.7778
PSM	GefitinibPO	ahq@h@qh	35.4333	2	1	2	2	1	.	.	.	.	.	.	.	.	.	.	.	.	.	.	.	.	.	.	.	.	.	.	.	.	.	.	.	.
PSM	GefitinibPO	ahq@h@qh	42.0667	2	2	2	1	1	3	3	3	4	2	3	3	4	4	3	4	4	4	2	2	4	2	3	3	4	3	4	4	3	4	3	4	4	12	12	15	14.6667
PSM	GefitinibPO	ahah@@gq	4.66667	1	1	1	1	1	4	4	5	5	4	4	4	4	4	4	4	4	4	4	4	4	4	4	4	4	4	4	4	4	4	5	4	5	17.1429	16.6667	16	16.4444
PSM	GefitinibPO	ahah@@gq	7.93333	1	1	1	1	2	4	4	5	4	3	4	3	4	2	4	3	3	3	4	4	3	4	3	4	4	4	4	3	3	3	3	4	2	15.4286	13.3333	16	12
PSM	GefitinibPO	ahah@@gq	10.9667	1	1	1	1	1	1	4	5	4	3	5	5	5	2	5	5	4	4	4	5	5	5	5	4	4	4	5	3	4	4	3	4	5	19.4286	16.6667	17	15.5556
PSM	GefitinibPO	aha##faf	2.8	1	1	1	1	1	3	3	5	4	1	4	3	4	3	2	4	2	4	4	4	4	4	3	4	4	4	4	4	4	4	5	4	5	14.8571	14	16	15.1111
PSM	GefitinibPO	aha##faf	6.06667	1	1	1	1	1	4	4	5	2	3	4	3	3	3	3	4	3	4	4	3	4	4	3	4	4	3	4	4	4	4	5	4	3	13.7143	15.3333	15	14.2222
PSM	GefitinibPO	aha##faf	9.56667	1	1	1	2	1	4	4	5	2	3	3	4	4	4	3	3	3	3	4	4	4	4	4	4	4	4	4	4	4	4	5	3	4	14.8571	14.6667	15	15.1111
PSM	GefitinibPO	aha##faf	15.3333	1	1	1	1	1	4	4	5	3	2	4	3	4	4	3	4	2	4	2	3	4	4	.	4	4	.	4	4	4	4	5	4	5	14.6667	14.6667	16	14.6667
PSM	GefitinibPO	aha##faf	18.8333	1	1	1	2	1	4	4	5	4	3	4	3	4	4	4	4	4	4	4	3	4	4	.	4	4	4	4	4	4	4	5	4	5	16	15.3333	16	16.4444
PSM	GefitinibPO	aha##faf	22.5667	1	1	1	1	1	4	4	5	4	1	4	3	4	4	4	4	1	4	4	4	4	4	.	4	3	4	4	4	4	4	5	4	4	16.6667	14	15	14.6667
PSM	GefitinibPO	aha##faf	27.2333	1	1	1	1	1	4	4	2	2	4	4	4	4	4	4	5	5	5	5	5	5	5	5	5	5	5	5	5	5	5	1	5	5	16	15.3333	20	19.1111
PSM	GefitinibPO	aha##faf	30.2667	3	3	3	1	1	4	4	1	2	3	4	3	4	4	1	3	1	3	1	1	2	2	.	2	4	4	4	4	4	4	2	4	3	6	11.3333	16	12.4444
PSM	GefitinibPO	ahah#a##	6.73333	2	1	2	1	1	4	4	5	3	1	3	2	4	3	3	3	2	3	3	3	4	3	2	4	4	4	4	3	3	3	5	3	4	13.1429	12	15	12.4444
PSM	GefitinibPO	ahah#a##	13.2667	2	1	1	1	1	4	2	2	2	3	2	3	2	2	3	2	2	3	1	2	3	3	3	3	3	.	3	3	3	3	5	3	4	10.2857	12	12	10.2222
PSM	GefitinibPO	ahah#a##	18.0667	2	1	2	1	1	3	2	3	3	2	2	3	2	2	3	3	2	3	1	2	3	3	.	2	2	2	3	3	4	3	3	3	4	11.3333	10	10	10.6667
PSM	GefitinibPO	ahah#a##	21.1	2	1	3	2	2	.	.	.	.	.	.	.	.	.	.	.	.	.	.	.	.	.	.	.	.	.	.	.	.	.	.	.	.
PSM	GefitinibPO	ahr#qf#@	0	1	1	1	2	2	2	2	4	4	1	3	3	2	2	2	3	2	3	3	2	2	3	3	4	4	3	4	4	4	4	3	3	3	11.4286	11.3333	14	12
PSM	GefitinibPO	ah@@r#rq	3.03333	1	1	1	2	2	4	2	2	2	3	4	4	4	4	4	3	3	4	4	4	4	4	5	4	4	5	5	4	4	4	3	4	2	14.2857	14	18	14.6667
PSM	GefitinibPO	ah@@r#rq	6.53333	1	1	1	2	1	4	3	5	5	4	4	4	4	3	3	3	4	4	4	4	5	5	5	4	4	4	4	3	5	5	4	4	2	18.2857	15.3333	16	15.1111
PSM	GefitinibPO	ah@@r#rq	10.1333	1	1	1	2	1	3	2	3	4	3	3	3	4	5	3	4	4	4	4	3	5	4	5	4	4	4	4	5	4	5	4	4	3	15.4286	14	16	16.8889
PSM	GefitinibPO	ah@@r#rq	13.1667	1	1	1	2	2	2	2	3	3	3	5	4	4	4	3	3	4	3	2	2	3	2	2	3	4	3	5	5	4	5	3	4	2	10.2857	14	16	14.6667
PSM	GefitinibPO	ah@@r#rq	17.0333	1	1	2	1	1	4	2	4	3	3	4	3	4	4	2	3	3	4	4	3	3	3	4	4	4	4	5	4	4	4	4	4	3	12.5714	14	17	15.1111
PSM	GefitinibPO	ah@@#hqq	0.466667	2	1	2	2	2	3	2	3	4	1	2	1	3	3	2	3	1	2	1	2	2	3	3	3	4	2	3	3	3	3	4	4	3	10.8571	9.33333	13	9.77778
PSM	GefitinibPO	ah@@#hqq	3.83333	2	3	3	3	3	.	.	.	.	.	.	.	.	.	.	.	.	.	.	.	.	.	.	.	.	.	.	.	.	.	.	.	.
PSM	GefitinibPO	ahh#ghgg	2.4	1	1	1	1	1	4	2	4	5	1	4	4	4	4	2	2	2	4	2	4	4	4	3	4	4	3	4	4	4	4	1	2	5	14.8571	10.6667	13	14.6667
PSM	GefitinibPO	ahh#ghgg	6.36667	1	1	1	1	1	3	3	4	4	3	5	3	2	3	3	3	2	3	3	2	3	3	3	3	4	4	3	4	4	4	3	2	4	12.5714	13.3333	13	12.8889
PSM	GefitinibPO	ahh#ghgg	9.4	1	1	1	1	2	3	3	4	4	3	5	4	4	3	3	3	2	3	3	4	3	3	2	3	3	3	3	3	4	3	3	2	5	13.1429	14	11	13.3333
PSM	GefitinibPO	ahh#ghgg	12.4333	1	1	1	1	1	4	4	3	4	2	5	4	4	3	3	2	2	3	3	4	3	3	4	3	4	4	3	3	3	3	3	3	5	13.7143	12.6667	14	12.8889
PSM	GefitinibPO	ahh#ghgg	15.7333	1	1	1	1	1	3	3	4	4	2	5	4	3	3	3	3	2	3	3	4	4	4	3	3	3	3	4	4	4	3	3	2	5	14.8571	13.3333	12	13.3333
PSM	GefitinibPO	ahh#ghgg	18.7667	1	1	1	1	1	3	3	4	4	3	5	4	4	4	4	3	2	4	3	4	3	4	3	3	3	3	3	4	4	3	4	3	4	14.8571	14.6667	12	14.2222
PSM	GefitinibPO	ahh#ghgg	21.9667	1	1	1	1	1	3	4	3	4	3	5	4	4	4	4	3	2	4	3	4	4	4	3	4	4	3	4	4	4	4	4	3	5	14.8571	15.3333	14	15.1111
PSM	GefitinibPO	ahh#ghgg	25.0667	1	1	1	2	1	3	2	4	4	1	5	3	2	4	4	2	2	4	2	2	2	3	3	3	3	3	3	3	3	3	4	2	5	12.5714	12	11	12.4444
PSM	GefitinibPO	ahh#ghgg	29.2667	1	1	1	1	1	3	4	4	4	3	5	2	2	2	2	3	2	4	3	4	3	3	3	4	3	3	4	4	4	4	4	3	4	13.1429	14	13	12.8889
PSM	GefitinibPO	ahh#ghgg	34.2	1	1	1	1	1	3	4	5	4	2	5	4	2	2	3	3	2	4	4	4	4	4	3	4	4	4	4	4	4	3	4	2	4	15.4286	14.6667	14	12.8889
PSM	GefitinibPO	ahh#ghgg	41.2	1	1	1	1	1	4	3	5	3	3	5	2	2	4	3	3	3	4	3	4	4	4	4	4	3	3	4	3	4	4	3	4	5	15.4286	13.3333	14	14.2222
PSM	GefitinibPO	ahh#ghgg	44.9333	1	1	1	1	1	3	3	5	4	1	5	3	4	3	4	3	3	4	3	4	4	3	3	3	3	3	4	4	4	4	4	4	4	15.4286	12.6667	14	14.6667
PSM	GefitinibPO	ahh#ghgg	48.7667	2	1	1	2	1	2	2	3	3	5	5	2	2	4	2	3	2	3	2	3	2	2	3	3	3	3	4	3	3	3	4	2	4	10.2857	14.6667	12	11.5556
PSM	GefitinibPO	ahh#gggh	0.8	1	1	1	1	1	4	3	5	1	3	3	3	4	3	3	3	4	4	4	4	4	4	4	3	4	3	3	4	4	4	3	4	4	14.2857	12	14	15.5556
PSM	GefitinibPO	ahh#gggh	5.7	1	1	1	1	1	3	3	5	2	3	3	3	3	3	3	3	3	3	3	4	3	3	3	3	3	3	3	4	4	4	4	3	3	13.1429	12.6667	12	13.3333
PSM	GefitinibPO	ahh#gggh	9.43333	1	1	1	1	1	3	3	5	5	3	4	3	3	3	3	3	3	3	2	4	3	3	4	3	3	3	3	3	3	3	4	3	2	15.4286	13.3333	12	11.1111
PSM	GefitinibPO	ahh#gggh	13.9667	1	1	1	1	1	3	3	4	5	3	4	3	3	3	3	3	3	3	3	4	3	3	3	3	3	3	4	3	4	3	3	3	4	14.2857	12.6667	13	12.8889
PSM	GefitinibPO	ahh#gggh	18.6333	1	1	1	1	1	3	3	5	5	3	3	3	3	3	3	3	3	3	3	4	3	3	3	3	3	3	3	4	4	4	3	3	4	14.8571	12	12	13.7778
PSM	GefitinibPO	ahh#gggh	22.7333	1	1	1	1	1	3	3	5	3	3	4	3	4	3	3	3	3	3	3	4	3	4	4	4	4	3	3	3	3	3	4	3	4	14.8571	14	13	12.8889
PSM	GefitinibPO	ahh#gggh	29.7333	1	1	1	1	1	3	3	5	5	3	4	4	4	3	3	3	3	3	2	4	3	4	4	4	4	3	4	4	4	4	3	4	4	16	14	15	13.7778
PSM	GefitinibPO	ahh#gggh	34.3	1	1	1	1	1	3	3	4	4	2	3	3	3	3	3	3	3	3	3	4	3	4	3	3	3	3	3	4	3	3	4	3	4	14.2857	12	12	12.8889
PSM	GefitinibPO	ahh#gggh	39.4333	1	1	1	2	1	3	3	4	3	3	4	3	4	3	3	3	3	3	2	3	3	3	3	3	3	3	3	4	4	4	3	3	2	12.5714	12.6667	12	12.8889
PSM	GefitinibPO	ahh#gggh	45.7333	2	1	2	2	2	3	2	3	3	2	2	2	2	3	2	3	3	3	2	3	3	3	3	3	3	2	3	4	4	3	3	3	4	11.4286	10	11	12.4444
PSM	GefitinibPO	ahh#gggh	46.9667	2	1	3	2	2	.	.	.	.	.	.	.	.	.	.	.	.	.	.	.	.	.	.	.	.	.	.	.	.	.	.	.	.
PSM	GefitinibPO	ahdghgfh	0.466667	1	1	1	1	1	4	4	5	3	3	4	4	4	4	4	4	3	4	4	4	4	4	4	4	4	4	4	4	4	4	5	4	5	16	16	16	16
PSM	GefitinibPO	ahdghgfh	3.06667	2	2	3	2	2	.	.	.	.	.	.	.	.	.	.	.	.	.	.	.	.	.	.	.	.	.	.	.	.	.	.	.	.
PSM	GefitinibPO	ah#d@r#h	29.6333	1	1	1	1	1	4	4	5	5	4	4	4	4	3	4	4	4	4	4	4	3	4	4	4	4	4	4	4	4	4	5	4	4	16.5714	16.6667	16	15.5556
PSM	GefitinibPO	ah#d@r#h	32.4333	1	1	1	1	1	4	4	5	5	4	4	3	5	5	4	4	4	4	4	4	3	4	4	4	4	4	4	4	4	4	5	4	4	16.5714	16	16	16.8889
PSM	GefitinibPO	ah#d@r#h	36.6333	1	1	1	1	1	4	4	5	5	4	4	4	4	4	4	4	4	4	4	4	4	4	4	4	4	4	4	4	4	4	4	4	4	17.1429	16	16	16
PSM	GefitinibPO	ah#d@r#h	39.9	1	1	1	1	1	5	4	5	4	4	4	4	4	3	4	3	3	4	4	4	4	4	4	4	4	4	4	4	4	4	4	4	4	16.5714	15.3333	16	15.1111
PSM	GefitinibPO	ah#d@r#h	43.6333	1	1	1	1	1	.	.	.	.	.	.	.	.	.	.	.	.	.	.	.	.	.	.	.	.	.	.	.	.	.	.	.	.
PSM	GefitinibPO	ah#dfdfr	7.43333	2	1	2	2	2	3	2	4	2	1	2	1	2	1	2	2	2	2	2	2	2	3	3	2	3	3	3	2	3	3	3	2	3	10.2857	7.33333	11	8.88889
PSM	GefitinibPO	ah##g@hh	4.16667	2	2	2	2	1	3	2	2	2	2	4	3	4	4	4	4	3	4	2	2	3	4	.	4	4	.	4	4	4	4	5	5	5	11.3333	14.6667	17.3333	15.1111
PSM	GefitinibPO	ah##g@hh	7.9	2	2	3	2	2	.	.	.	.	.	.	.	.	.	.	.	.	.	.	.	.	.	.	.	.	.	.	.	.	.	.	.	.
PSM	GefitinibPO	ahgfr#ah	3.3	1	1	1	1	1	3	2	4	4	1	1	2	2	1	2	2	2	3	2	2	3	3	3	3	3	.	3	2	3	3	2	3	4	12	7.33333	12	9.77778
PSM	GefitinibPO	ahgfr#ah	7.13333	2	1	1	1	1	3	2	3	3	1	1	3	2	3	2	2	3	3	3	2	4	2	2	2	2	.	3	3	4	3	2	3	4	10.2857	7.33333	10.6667	12.4444
PSM	GefitinibPO	ahghga#r	2.8	1	1	1	1	1	4	4	5	3	4	4	4	4	4	4	4	4	4	4	4	4	4	4	4	4	4	4	4	4	4	4	4	4	16	16	16	16
PSM	GefitinibPO	ahghga#r	6.53333	1	1	1	1	1	4	4	5	5	3	4	4	4	4	4	3	3	4	4	4	4	4	4	4	4	4	4	4	4	4	5	4	4	17.1429	15.3333	16	15.5556
PSM	GefitinibPO	ahghga#r	10.2667	1	1	1	2	1	4	4	4	4	4	4	4	4	4	4	4	4	4	4	4	4	4	4	4	4	4	4	4	4	4	5	4	4	16	16.6667	16	16
PSM	GefitinibPO	ahghga#r	14.2333	2	1	1	2	1	4	4	4	2	4	4	4	4	4	4	4	4	5	5	4	4	4	4	4	4	4	4	4	5	4	5	4	5	14.8571	16.6667	16	17.7778
PSM	GefitinibPO	ahghga#r	17.9667	1	1	1	1	1	4	3	5	2	1	4	4	4	4	4	4	3	4	4	3	4	4	4	4	4	4	4	4	4	4	5	4	5	14.8571	14.6667	16	16
PSM	GefitinibPO	ahghga#r	22.4	1	1	1	2	1	4	4	4	4	2	2	4	4	4	4	4	4	4	4	4	4	4	4	4	4	4	4	4	4	4	4	4	4	16	13.3333	16	16
PSM	GefitinibPO	ahghga#r	27.3	1	1	1	2	1	4	4	4	2	4	4	4	4	4	4	4	4	4	4	4	4	4	4	4	4	4	4	4	4	4	5	4	4	14.8571	16.6667	16	16
PSM	GefitinibPO	ahghga#r	31.7333	1	1	1	2	1	4	4	4	5	4	3	4	4	4	4	4	4	5	4	4	4	4	4	4	4	3	4	4	4	4	5	4	5	16.5714	16	15	16.8889
PSM	GefitinibPO	ahghga#r	35.9333	1	1	1	1	1	4	4	5	5	4	4	4	4	4	4	4	4	4	4	4	4	4	4	4	4	4	4	4	4	4	4	4	5	17.1429	16	16	16.4444
PSM	GefitinibPO	ahghga#r	41.4333	1	1	1	1	1	4	4	5	5	4	4	4	4	4	4	4	4	4	4	4	4	4	4	4	4	4	4	4	4	4	5	4	5	17.1429	16.6667	16	16.4444
PSM	GefitinibPO	ahghga#r	45.4	2	1	3	3	2	.	.	.	.	.	.	.	.	.	.	.	.	.	.	.	.	.	.	.	.	.	.	.	.	.	.	.	.
PSM	GefitinibPO	ahghdggq	17.5333	1	1	1	2	1	4	4	5	4	3	4	4	4	4	4	4	2	4	3	4	4	4	4	4	4	.	4	3	4	4	5	4	4	16.5714	16	16	14.2222
PSM	GefitinibPO	ahghdggq	20.7333	2	1	3	2	2	2	2	2	2	1	4	3	4	4	1	4	2	3	1	1	4	4	.	2	4	.	4	4	4	4	3	4	2	9.33333	11.3333	16	12.4444
PSM	GefitinibPO	ahghdggq	24.7	1	1	1	1	1	3	2	5	2	2	4	3	4	4	3	4	3	4	2	3	4	3	.	3	4	4	4	4	4	4	5	3	2	13.3333	14	15	13.7778
PSM	GefitinibPO	adqrhqfh	1.16667	2	3	3	2	1	3	3	4	4	3	3	3	4	4	2	3	4	4	2	1	3	2	2	2	2	.	4	4	3	4	3	4	4	10.2857	11.3333	13.3333	14.6667
PSM	GefitinibPO	adah@hrf	0	1	1	2	2	1	3	2	5	4	2	4	1	2	1	2	5	3	3	4	3	2	3	2	4	3	2	5	4	4	5	4	3	4	12	13.3333	13	13.3333
PSM	GefitinibPO	adah@hrf	4.66667	1	1	1	2	1	3	2	3	4	2	4	1	3	1	3	5	3	3	3	3	2	2	2	3	4	3	5	4	4	4	4	3	4	10.8571	12.6667	15	12.8889
PSM	GefitinibPO	adah@hrf	9.5	1	1	1	1	1	4	2	1	4	2	4	3	4	1	3	5	3	4	3	4	1	3	3	4	4	4	5	1	4	4	4	2	4	10.8571	14.6667	15	12.4444
PSM	GefitinibPO	adah@hrf	13.9333	1	1	1	2	2	2	1	2	2	1	2	1	2	3	1	5	3	4	3	4	1	3	2	4	2	1	4	2	4	4	4	4	5	8.57143	11.3333	11	13.3333
PSM	GefitinibPO	adrq#aqf	1.16667	1	1	1	2	1	4	3	4	2	3	4	4	4	3	3	4	3	3	3	4	3	4	4	4	4	4	4	4	4	4	4	4	3	13.7143	15.3333	16	13.7778
PSM	GefitinibPO	adrq#aqf	4.9	1	1	1	1	1	4	4	5	4	3	4	4	4	4	4	4	3	4	4	4	4	4	4	4	4	4	4	4	4	4	5	4	4	16.5714	16	16	15.5556
PSM	GefitinibPO	adrq#aqf	8.63333	1	1	1	1	1	4	4	5	5	3	4	4	4	4	4	5	3	4	4	4	4	4	4	4	4	4	4	4	4	4	4	4	4	17.1429	16	16	15.5556
PSM	GefitinibPO	adfrag#d	4.66667	1	1	1	2	1	3	3	4	4	3	4	2	4	3	2	4	2	3	3	2	4	3	3	3	4	.	4	4	3	4	3	4	4	12.5714	12.6667	16	13.3333
PSM	GefitinibPO	adfrag#d	11.4333	1	1	1	2	1	4	4	5	3	2	4	4	5	4	3	5	4	5	5	5	5	4	4	4	5	3	5	5	5	4	4	4	5	16.5714	15.3333	17	18.6667
PSM	GefitinibPO	adfrag#d	24.0667	1	1	1	1	1	3	3	5	4	2	3	3	3	3	3	3	3	4	3	3	3	3	3	4	4	.	4	4	4	4	4	3	4	13.7143	12.6667	14.6667	14.2222
PSM	GefitinibPO	adfrag#d	29.5333	1	1	1	1	1	3	4	5	2	4	4	3	4	4	4	4	4	4	4	4	4	4	4	4	4	3	5	4	4	4	5	4	5	15.4286	16	16	16.4444
PSM	GefitinibPO	adfrag#d	32.6667	1	1	1	1	1	5	4	5	5	4	4	4	4	4	4	4	4	4	4	4	4	4	3	4	4	3	4	4	4	4	5	4	4	16.5714	16.6667	15	16
PSM	GefitinibPO	adfg#q@f	2.23333	1	1	1	2	1	4	3	4	2	3	4	3	4	4	2	3	4	3	2	2	2	2	3	3	4	3	4	4	3	3	3	3	3	9.71429	12.6667	14	13.3333
PSM	GefitinibPO	adfg#q@f	5.6	1	1	1	2	1	3	3	4	2	2	4	3	4	4	4	3	2	4	2	3	2	4	.	3	4	.	4	4	4	4	4	4	4	12.6667	12.6667	16	14.2222
PSM	GefitinibPO	adfg#q@f	9.1	1	1	1	2	1	3	3	4	4	2	3	3	4	4	2	3	4	4	4	4	2	3	3	4	4	4	4	4	4	4	3	4	4	12.5714	12	16	16
PSM	GefitinibPO	addrq@@h	0.733333	1	1	1	1	1	4	3	4	2	2	3	3	4	4	3	4	2	4	1	3	4	4	.	4	4	.	4	4	4	4	5	4	5	13.3333	14	16	14.2222
PSM	GefitinibPO	addrq@@h	7.43333	1	1	1	1	1	3	4	5	2	4	4	3	4	4	3	4	2	4	3	4	3	4	4	4	4	4	4	4	4	4	5	4	5	14.2857	16	16	15.1111
PSM	GefitinibPO	addrq@@h	12.5333	1	1	1	1	1	4	4	4	4	3	4	4	4	4	4	3	3	4	2	3	4	4	4	4	4	.	4	4	4	4	4	4	4	15.4286	14.6667	16	14.6667
PSM	GefitinibPO	addrq@@h	17.8	1	1	1	1	1	3	4	5	2	3	4	4	4	3	4	3	3	3	4	3	2	4	3	3	4	3	4	4	4	4	5	3	5	13.1429	14.6667	14	15.1111
PSM	GefitinibPO	addrq@@h	22.1	2	2	2	1	1	.	.	.	.	.	.	.	.	.	.	.	.	.	.	.	.	.	.	.	.	.	.	.	.	.	.	.	.
PSM	GefitinibPO	adhqf@g#	7.23333	3	3	2	3	2	2	1	1	2	2	3	3	3	3	1	2	2	3	2	1	3	1	3	2	4	3	4	4	4	4	3	3	4	6.85714	10	14	12.8889
PSM	GefitinibPO	adhqf@g#	16.3333	2	3	3	2	1	2	2	2	2	2	3	2	2	3	2	3	3	3	1	1	4	2	2	2	1	1	1	3	3	4	2	3	2	8.57143	9.33333	6	10.6667
PSM	GefitinibPO	adhqf@g#	18.0333	3	3	3	1	2	.	.	.	.	.	.	.	.	.	.	.	.	.	.	.	.	.	.	.	.	.	.	.	.	.	.	.	.
PSM	GefitinibPO	adhqf@g#	29.8667	3	3	2	2	2	.	.	.	.	.	.	.	.	.	.	.	.	.	.	.	.	.	.	.	.	.	.	.	.	.	.	.	.
PSM	GefitinibPO	adhfqhhr	0.466667	1	1	1	1	1	4	3	5	5	3	4	4	4	4	4	4	3	4	4	4	4	4	4	4	4	3	4	4	4	4	4	4	4	17.1429	15.3333	15	15.5556
PSM	GefitinibPO	adhfqhhr	3.96667	1	1	1	2	1	4	4	4	5	3	4	3	4	4	3	4	3	3	2	3	4	4	4	4	4	3	4	4	4	4	4	4	4	15.4286	14.6667	15	14.2222
PSM	GefitinibPO	adhfqhhr	9.33333	1	1	1	1	1	3	3	5	3	3	3	3	4	3	4	4	4	4	4	3	4	4	4	4	4	4	4	4	4	4	5	4	4	15.4286	14.6667	16	15.5556
PSM	GefitinibPO	a#@hq@qr	15.6	1	1	2	1	1	.	.	.	.	.	.	.	.	.	.	.	.	.	.	.	.	.	.	.	.	.	.	.	.	.	.	.	.
PSM	GefitinibPO	a#@hq@qr	19.1	1	1	1	2	1	.	.	.	.	.	.	.	.	.	.	.	.	.	.	.	.	.	.	.	.	.	.	.	.	.	.	.	.
PSM	GefitinibPO	a#@hq@qr	23.3	2	3	3	1	1	.	.	.	.	.	.	.	.	.	.	.	.	.	.	.	.	.	.	.	.	.	.	.	.	.	.	.	.
Included	AfatinibPO	qqdaah##	7.16667	1	1	2	2	1	3	2	4	1	1	3	3	3	2	2	2	2	3	2	3	3	3	2	2	3	3	3	3	3	3	4	3	2	10.2857	10	12	10.2222
Included	AfatinibPO	qqdaah##	12.0667	1	1	2	2	2	3	2	3	2	2	4	3	3	2	2	3	2	3	2	2	2	3	2	2	3	3	3	2	3	3	4	3	3	9.14286	12	12	10.2222
Included	AfatinibPO	qqdaah##	17.9	1	2	2	2	1	3	2	3	2	1	3	3	3	1	2	2	1	3	1	3	3	3	3	2	3	3	3	2	3	3	3	3	3	10.8571	9.33333	12	8.88889
Included	AfatinibPO	qqdaah##	24.0667	1	1	2	2	2	3	2	2	3	1	3	2	3	2	2	2	2	3	2	2	2	2	2	2	3	.	3	3	3	3	3	2	3	8.57143	8.66667	10.6667	10.6667
Included	AfatinibPO	qaf@@dhd	6.73333	1	1	1	2	2	2	2	3	2	2	3	2	2	3	2	2	3	4	4	4	2	3	2	3	3	2	3	3	4	4	3	3	2	10.2857	10	11	12.8889
Included	AfatinibPO	qaf@@dhd	17.7	1	1	1	2	2	3	2	3	.	1	.	3	2	1	2	3	2	2	2	3	1	3	3	3	2	1	.	1	4	4	1	.	.	10	8.8		9
Included	AfatinibPO	q@q#ah##	2.43333	1	1	1	1	1	4	4	5	4	3	3	4	5	4	4	3	4	4	4	4	4	4	3	4	4	4	4	4	4	5	4	4	4	16	14	16	16.8889
Included	AfatinibPO	q@q#ah##	8.5	1	1	1	1	1	4	4	5	5	4	4	4	4	4	4	4	4	5	4	5	4	4	4	4	4	4	4	4	4	4	4	4	5	17.7143	16	16	16.8889
Included	AfatinibPO	qh#adqhh	13.7	1	1	1	2	2	2	2	3	2	2	2	2	3	4	2	3	1	2	3	3	3	3	3	3	3	2	3	4	4	4	3	3	1	10.8571	10	11	11.5556
Included	AfatinibPO	qh#adqhh	17.6667	1	1	1	2	2	3	2	3	4	3	3	2	4	4	2	3	3	3	4	4	2	4	4	3	3	2	3	4	4	4	4	4	4	13.1429	12	12	15.1111
Included	AfatinibPO	qh#adqhh	21.4	1	1	1	1	2	3	3	3	3	3	4	3	3	4	3	2	2	4	2	4	3	4	4	4	3	.	3	4	4	4	3	3	4	13.7143	12.6667	12	13.7778
Included	AfatinibPO	qh#adqhh	26.5333	2	1	2	3	2
Included	AfatinibPO	qhhq@aa#	6.3	1	1	1	1	1	4	4	5	5	4	4	4	4	4	4	4	4	4	4	4	4	4	4	4	4	4	4	4	4	4	4	4	4	17.1429	16	16	16
Included	AfatinibPO	qhhq@aa#	9.66667	1	1	1	1	1	5	5	5	5	4	5	4	4	4	4	4	4	4	5	5	4	5	5	5	5	5	5	5	5	5	5	5	5	18.8571	18	20	18.2222
Included	AfatinibPO	qhhq@aa#	15.4	1	1	1	1	1	5	4	5	5	5	5	4	5	3	4	4	5	4	4	5	4	4	4	5	4	4	5	5	5	5	5	4	5	17.7143	18.6667	17	18.2222
Included	AfatinibPO	q###qdqg	1.2	1	1	1	3	2	3	2	5	2	2	3	2	3	4	2	3	3	3	4	4	2	4	4	3	4	2	4	4	4	4	3	3	2	13.1429	10.6667	13	13.7778
Included	AfatinibPO	q###qdqg	7.8	1	1	1	1	1	3	3	4	4	3	4	4	4	4	2	4	4	4	2	4	4	4	4	4	4	3	4	4	4	4	4	4	4	14.8571	15.3333	15	15.1111
Included	AfatinibPO	q###qdqg	12	2	1	2	2	2	3	3	3	1	2	3	3	3	3	2	3	3	4	3	2	3	3	3	3	3	3	3	3	3	3	3	3	4	9.71429	11.3333	12	12.8889
Included	AfatinibPO	q###qdqg	15.7333	2	1	2	2	1	3	3	3	2	3	3	3	3	3	3	3	3	4	4	3	3	3	3	3	3	3	3	3	4	3	3	3	4	11.4286	12	12	13.7778
Included	AfatinibPO	q###qdqg	19.4667	2	1	1	2	1	4	3	4	3	3	4	3	3	3	3	4	3	4	4	3	4	4	4	4	4	3	4	3	4	3	4	4	4	14.2857	14.6667	15	13.7778
Included	AfatinibPO	q###qdqg	25.3	1	1	1	2	2	3	3	4	2	3	4	3	3	3	3	3	3	3	3	2	3	3	3	3	3	3	4	3	4	3	3	3	4	11.4286	12.6667	13	12.8889
Included	AfatinibPO	aqg@afa@	0.466667	1	1	1	2	1	2	2	4	3	2	3	3	3	3	2	2	2	3	3	4	4	4	4	4	5	3	4	4	4	4	3	3	3	14.2857	11.3333	15	12.8889
Included	AfatinibPO	aqg@afa@	10.0333	1	1	1	2	2	3	3	4	2	2	3	4	3	2	2	2	3	4	3	4	3	4	3	3	4	3	5	4	4	4	4	3	4	12.5714	12	15	13.7778
Included	AfatinibPO	aadqahfr	1.8	1	1	1	1	1	4	4	4	4	3	5	4	4	4	4	3	4	4	4	4	3	4	4	4	4	4	4	4	4	4	4	4	4	15.4286	15.3333	16	16
Included	AfatinibPO	aadqahfr	5.53333	1	1	1	1	1	4	4	4	5	4	5	4	4	4	4	4	4	4	4	4	4	4	4	4	4	4	4	4	4	4	4	4	4	16.5714	16.6667	16	16
Included	AfatinibPO	aadqahfr	8.56667	1	1	1	1	1	4	4	4	4	4	4	4	4	4	4	4	4	4	4	4	4	4	4	4	4	4	4	4	4	4	4	4	4	16	16	16	16
Included	AfatinibPO	aadqahfr	15.1333	1	1	1	1	1	4	4	4	4	4	4	4	4	4	4	4	4	4	4	5	4	4	4	4	4	4	4	4	4	4	4	4	4	16.5714	16	16	16
Included	AfatinibPO	aadqahfr	20.9	1	1	1	2	1	4	3	4	4	4	5	4	4	4	4	4	4	5	5	5	4	4	4	4	4	4	4	4	4	4	4	4	4	16.5714	16.6667	16	16.8889
Included	AfatinibPO	aadqahfr	24.6333	1	1	1	2	1	4	4	4	4	4	5	4	4	4	4	4	4	4	4	4	4	4	4	4	4	4	4	4	4	4	4	4	4	16	16.6667	16	16
Included	AfatinibPO	aadqahfr	29.0667	1	1	1	1	1	4	4	5	4	4	5	5	5	3	4	4	4	5	5	5	4	4	4	4	5	4	5	4	4	4	4	4	4	17.1429	17.3333	18	16.8889
Included	AfatinibPO	aadqahfr	32.6667	1	2	2	2	2	2	2	3	2	1	4	2	3	3	2	2	4	4	2	3	2	2	2	3	4	4	4	3	4	4	2	4	2	9.14286	9.33333	16	12.8889
Included	AfatinibPO	aadqahfr	37.7	1	2	2	2	1	3	3	4	3	3	4	3	4	3	3	3	3	4	2	3	3	3	2	3	4	4	4	4	4	4	4	4	2	12	13.3333	16	13.3333
Included	AfatinibPO	a@af@f#h	5.9	2	1	2	2	2	2	2	2	2	2	2	2	4	4	2	3	3	2	1	2	3	2	2	3	3	2	3	4	4	4	3	3	3	8.57143	10	11	12.8889
Included	AfatinibPO	a@af@f#h	15.5333	2	1	2	2	1	2	2	3	2	2	2	2	3	4	2	3	3	2	2	2	2	4	2	3	4	.	4	4	2	4	3	4	4	9.71429	10	16	12.4444
Included	AfatinibPO	a@dqgrhg	1.16667	1	1	1	1	3	3	3	3	2	2	4	4	4	4	4	2	4	4	2	4	4	4	4	4	4	3	4	4	3	4	3	4	4	14.2857	12.6667	15	14.6667
Included	AfatinibPO	a@dqgrhg	5.36667	1	1	1	2	1	4	2	3	2	1	3	3	4	4	3	3	2	4	2	3	3	4	3	2	3	3	3	3	4	4	4	4	4	12	10.6667	13	13.7778
Included	AfatinibPO	a@dqgrhg	8.4	1	1	2	1	2	3	2	2	4	3	3	3	3	3	2	3	3	4	2	2	2	3	3	3	3	4	4	4	3	3	4	4	3	10.2857	12.6667	15	12.4444
Included	AfatinibPO	a@dqgrhg	11.4333	2	1	2	3	1	3	2	3	4	2	3	3	2	3	3	2	2	4	1	3	3	2	3	2	4	4	4	4	4	3	4	4	2	12	10.6667	16	11.1111
Included	AfatinibPO	a@dqgrhg	14.7	2	1	2	1	2	3	2	3	5	3	3	3	4	3	2	4	3	4	2	3	3	2	2	3	4	4	4	4	3	3	4	4	4	11.4286	13.3333	16	13.3333
Included	AfatinibPO	afrfrdhr	0.466667	1	1	1	2	1	4	3	4	4	3	3	4	4	3	3	3	3	4	4	3	4	4	4	3	3	4	4	4	4	4	4	4	5	14.8571	13.3333	15	15.5556
Included	AfatinibPO	afrfrdhr	4.2	1	1	1	1	1	4	4	4	4	4	4	4	4	4	4	4	3	4	4	4	4	4	4	4	4	4	4	4	4	4	4	4	5	16	16	16	16
Included	AfatinibPO	afrfrdhr	8.86667	1	2	1	2	2	3	3	3	4	3	3	3	3	3	3	3	3	3	3	3	3	3	3	3	3	.	3	3	3	3	3	3	4	12.5714	12	12	12.4444
Included	AfatinibPO	afrfrdhr	12.6	1	1	2	2	1	3	3	3	3	3	3	3	4	3	3	4	3	4	4	3	3	3	3	3	3	3	4	4	5	4	4	4	5	12	13.3333	14	16
Included	AfatinibPO	afrfrdhr	20.0667	1	1	1	2	1	3	3	4	3	3	3	3	3	3	3	3	3	4	3	3	3	3	3	3	4	3	4	4	4	4	3	3	4	12.5714	12	14	14.2222
Included	AfatinibPO	afrfrdhr	23.8	1	1	1	1	1	4	4	5	4	3	4	3	4	4	3	3	3	4	4	4	3	3	3	3	3	3	3	4	4	4	4	4	4	14.2857	13.3333	13	15.5556
Included	AfatinibPO	afrfrdhr	27.3	1	1	1	2	2	4	3	4	4	3	3	3	3	3	3	3	3	4	3	3	3	3	3	3	3	3	4	4	4	4	3	3	5	13.1429	12	13	14.6667
Included	AfatinibPO	afrfrdhr	31.0333	1	1	1	2	1	4	3	4	4	3	3	3	3	3	3	3	3	4	3	3	3	3	3	3	3	3	4	4	4	4	4	3	4	13.1429	12.6667	13	14.2222
Included	AfatinibPO	afrfrdhr	34.7667	1	1	1	1	1	3	3	4	4	2	3	3	4	3	3	3	3	4	4	3	3	3	3	3	3	3	4	4	4	4	4	4	5	13.1429	12	14	15.5556
Included	AfatinibPO	afrfrdhr	38.5	1	1	1	2	1	4	3	4	3	3	3	3	4	3	3	3	3	4	4	3	3	3	3	3	3	4	5	4	5	4	4	3	5	12.5714	12.6667	15	16
Included	AfatinibPO	afrfrdhr	42	1	1	1	2	1	3	3	4	4	3	3	3	4	3	3	3	3	4	3	3	4	3	3	3	3	4	4	4	4	4	4	4	5	13.7143	12.6667	15	15.1111
Included	AfatinibPO	afhqrgrr	0.933333	1	1	1	2	1	3	3	4	4	2	3	2	3	2	3	2	3	4	3	4	3	4	3	2	4	2	3	4	3	4	3	3	3	14.2857	9.33333	12	12.8889
Included	AfatinibPO	afhqrgrr	4.16667	1	1	1	2	1	4	3	4	2	2	2	3	3	2	3	3	3	4	3	3	3	4	3	3	3	3	4	3	3	3	4	4	2	12.5714	11.3333	14	11.5556
Included	AfatinibPO	afhqrgrr	9.06667	1	1	1	1	1	3	3	4	2	3	4	3	4	3	4	4	3	3	4	4	3	4	4	4	4	3	4	3	4	4	3	4	3	14.2857	14	15	13.7778
Included	AfatinibPO	afhqrgrr	13.5	1	1	1	2	1	3	2	4	4	2	3	3	3	3	2	3	3	3	3	3	2	3	2	2	3	2	3	3	4	4	3	3	3	11.4286	10.6667	11	12.8889
Included	AfatinibPO	afhqrgrr	16.7667	1	1	1	2	1	3	3	4	5	2	3	2	3	3	3	3	3	3	3	4	2	3	2	2	3	3	4	3	3	4	4	4	3	13.1429	10.6667	14	12.4444
Included	AfatinibPO	afhqrgrr	20.0333	1	1	1	2	1	3	3	4	3	3	3	3	3	2	3	3	3	3	3	4	2	3	3	3	3	2	3	3	3	4	4	3	3	12.5714	12.6667	11	12
Included	AfatinibPO	ahqaqq@a	1.3	2	2	2	2	2	2	2	3	3	3	3	3	4	4	3	3	3	3	2	2	3	3	2	3	3	3	4	4	3	3	3	3	4	10.8571	12	13	13.3333
Included	AfatinibPO	aha#r#ff	1.4	1	1	1	2	1	3	2	4	4	3	3	2	3	3	2	4	2	4	4	2	1	4	3	2	4	4	4	4	4	4	3	4	4	11.4286	11.3333	16	14.2222
Included	AfatinibPO	ahrdqq#r	4.33333	2	3	3	3	1	1	1	1	1	2	1	2	4	4	1	1	2	4	1	1	1	1	1	1	4	4	4	4	4	4	4	4	1	4	7.33333	16	12.4444
Included	AfatinibPO	ahrdqq#r	4.6	2	1	2	1	1	3	2	4	4	3	4	4	4	4	3	4	2	4	1	3	3	2	2	2	3	4	4	4	4	4	4	4	3	12	14	15	13.3333
Included	AfatinibPO	ahrdqq#r	4.83333	3	3	3	3	3
Included	AfatinibPO	ahrdqq#r	4.9	3	3	3	3	3
Included	AfatinibPO	ahrdqq#r	5.03333	3	3	3	3	1
Included	AfatinibPO	ahf##qhh	0.4	1	1	2	2	2	2	2	3	3	2	2	3	3	2	3	1	1	3	3	2	3	2	.	3	3	.	3	2	4	4	3	3	3	10.6667	9.33333	12	11.1111
Included	AfatinibPO	ahf##qhh	3.7	1	1	2	2	2	3	3	3	4	2	3	2	3	3	2	3	1	4	4	3	3	3	2	2	3	.	3	2	3	2	3	3	3	11.4286	10	12	11.1111
Included	AfatinibPO	ahf##qhh	7.43333	1	1	1	2	2	2	2	2	2	1	2	1	3	3	2	2	1	4	4	2	2	3	3	2	3	2	3	3	4	2	3	2	3	9.14286	7.33333	10	12
Included	AfatinibPO	ahf##qhh	11.1667	1	1	1	2	2	2	2	4	2	1	2	3	3	3	3	3	1	4	3	3	4	3	3	3	3	.	3	2	4	4	3	3	3	12.5714	10	12	12
Included	AfatinibPO	ahf##qhh	17.7	1	1	1	2	1	3	3	3	2	2	3	2	3	3	3	3	1	4	4	3	4	4	1	3	3	3	3	4	4	3	3	2	2	11.4286	10.6667	11	12.4444
Included	AfatinibPO	ahf##qhh	21.4333	1	1	1	2	1	2	2	4	4	1	2	3	3	3	3	3	2	4	2	3	3	3	3	2	3	3	4	4	3	3	3	3	4	13.1429	9.33333	13	12.4444
Included	AfatinibPO	ahf##qhh	25.1667	1	1	1	2	2	2	2	3	3	3	4	3	3	4	3	3	2	4	3	4	3	3	3	2	3	3	3	3	4	4	3	3	3	12.5714	12	12	13.3333
Included	AfatinibPO	ahf##qhh	30.5333	1	1	1	2	2	2	2	4	2	1	2	3	3	1	3	3	1	3	2	3	4	4	3	3	3	.	3	3	4	4	2	3	2	13.1429	9.33333	12	10.2222
Included	AfatinibPO	ahhhhhha	0.333333	1	1	1	2	1	3	2	2	3	4	4	3	4	3	3	5	3	4	4	3	4	4	3	4	4	2	4	4	4	4	3	4	5	12.5714	15.3333	14	15.5556
Included	AfatinibPO	ahhhhhha	4.66667	1	1	2	2	1	3	2	2	3	4	4	3	3	2	3	4	2	4	3	3	3	3	3	3	4	2	4	4	4	4	3	4	3	11.4286	14	14	12.8889
Included	AfatinibPO	ahhhhhha	9.33333	1	1	1	2	2	4	3	3	4	4	4	2	3	2	3	4	3	4	3	3	3	3	3	4	4	2	4	4	5	4	3	4	4	12.5714	14	14	14.2222
Included	AfatinibPO	ahhhhhha	13.0667	1	1	1	2	1	4	4	4	4	4	4	3	4	2	3	4	3	4	4	3	4	3	4	4	4	3	4	4	4	4	3	4	4	14.2857	14.6667	15	14.6667
Included	AfatinibPO	ahhhhhha	17.7333	1	2	1	2	1	3	4	4	4	3	4	3	3	3	3	4	3	4	3	3	3	3	3	4	4	2	4	4	4	4	3	4	4	13.1429	14	14	14.2222
Included	AfatinibPO	ahhhhhha	22.4	1	1	2	2	1	4	3	4	3	2	4	2	4	2	2	4	3	4	4	3	3	4	3	4	4	3	4	4	4	3	3	3	3	12.5714	12.6667	14	13.7778
Included	AfatinibPO	ahhhhhha	27.0667	1	1	1	2	1	2	2	2	2	2	3	2	3	4	2	3	3	4	3	3	2	3	3	2	2	2	2	4	4	4	4	3	3	9.71429	10.6667	9	14.2222
Included	AfatinibPO	ahhhhhha	31.7333	1	1	1	2	2	4	2	4	4	3	4	2	2	3	2	4	3	4	3	3	4	3	3	4	4	2	4	4	4	4	3	4	3	13.1429	13.3333	14	13.3333
Included	AfatinibPO	ahhhhhha	37.3333	1	1	2	2	2	4	4	3	3	4	4	3	4	3	4	4	3	4	4	3	4	3	3	4	4	3	4	4	4	4	3	4	4	13.1429	14.6667	15	15.1111
Included	AfatinibPO	ahhhhhha	41.0667	1	2	1	2	1	4	4	4	4	4	5	3	4	3	3	4	3	4	4	3	4	3	3	4	4	2	4	4	4	4	3	4	4	13.7143	15.3333	14	15.1111
Included	AfatinibPO	ahhhhhha	44.8	1	2	1	1	2	4	3	4	4	4	5	3	3	2	3	4	3	4	4	3	3	3	4	4	4	2	4	4	4	4	3	4	4	13.7143	15.3333	14	14.2222
Included	AfatinibPO	adrhdd@#	1.76667	2	1	2	2	1	3	3	4	2	2	5	5	4	4	4	4	4	4	3	3	3	3	3	3	4	2	4	4	4	4	4	2	3	12.5714	15.3333	12	15.1111
Included	AfatinibPO	adrhdd@#	5.5	1	1	1	2	2	4	3	4	4	3	4	3	3	4	3	4	3	3	4	4	3	3	3	3	3	2	4	4	4	4	3	4	4	13.7143	13.3333	13	14.6667
Included	AfatinibPO	adrhdd@#	9.23333	1	1	1	2	2	4	3	4	2	3	4	4	3	4	4	4	4	4	4	4	2	4	4	3	4	2	4	4	4	4	2	4	4	13.7143	13.3333	14	15.5556
Included	AfatinibPO	ad@gffah	2.8	1	1	1	1	1
Included	AfatinibPO	ad@gffah	9.33333	1	1	1	1	1	3	3	5	2	4	4	4	4	4	4	3	4	3	4	4	4	4	4	4	4	3	4	4	4	4	4	4	3	15.4286	15.3333	15	15.1111
Included	AfatinibPO	adhha#fd	1.83333	1	1	1	1	1	4	4	5	5	4	4	4	4	4	4	5	4	4	4	4	4	5	4	4	4	4	4	4	5	4	5	4	4	17.7143	17.3333	16	16.4444
Included	AfatinibPO	adhha#fd	3.7	1	1	1	2	1	4	3	4	4	2	4	4	4	4	4	4	4	4	4	3	4	4	4	4	4	4	4	4	4	4	4	4	4	15.4286	14.6667	16	16
Included	AfatinibPO	a#rgf#hh	10.3333	1	1	1	1	1	4	3	4	5	3	3	3	3	3	3	3	4	4	4	3	3	3	3	3	4	4	4	4	4	4	4	4	4	13.7143	12.6667	16	15.1111
Included	AfatinibPO	a#rgf#hh	16	1	1	1	2	2
Included	AfatinibPO	a#drqqad	9.16667	1	1	1	1	1	3	2	4	3	2	3	3	2	2	3	4	4	4	4	4	4	4	3	4	3	3	4	4	4	4	4	3	4	14.2857	13.3333	13	14.2222
Included	AfatinibPO	a#drqqad	12.1333	1	1	1	2	1	3	2	4	5	2	4	3	4	4	4	4	4	4	4	4	4	4	4	4	4	3	4	4	4	4	4	4	4	16.5714	14	15	16
Included	AfatinibPO	a#drqqad	17.0333	1	1	1	1	1	4	3	4	5	3	3	4	4	4	4	4	4	5	4	4	4	4	4	4	4	4	4	4	4	4	4	4	4	16.5714	14.6667	16	16.4444
Included	AfatinibPO	agrffgr@	0.7	1	1	1	1	1	3	4	5	3	3	4	4	4	3	4	3	2	3	3	4	3	4	3	4	4	4	3	4	4	4	5	5	5	14.8571	15.3333	16	14.2222
Included	ErlotinibPO	qqh#a@hq	15.9333	2	2	2	2	2	4	2	3	2	4	4	2	1	4	2	3	4	2	4	2	4	3	.	3	2	.	2	4	4	4	2	4	4	10.6667	12	10.6667	13.7778
Included	ErlotinibPO	qqh#a@hq	30.1667	2	2	3	2	2
Included	ErlotinibPO	qqh#a@hq	33.4333	1	2	2	2	2	2	2	3	2	1	4	1	4	4	1	3	1	1	1	2	3	2	2	2	4	.	3	4	4	4	4	4	2	8.57143	10	14.6667	11.1111
Included	ErlotinibPO	qahf@gda	3.03333	1	1	1	2	1	3	2	3	5	1	4	4	3	3	3	3	3	4	3	4	2	3	3	3	4	4	4	3	3	4	4	4	5	13.1429	12.6667	16	13.7778
Included	ErlotinibPO	qahf@gda	6.06667	1	1	1	2	1	3	3	4	5	2	4	3	3	3	3	3	3	4	4	4	3	3	3	3	3	.	4	3	4	4	4	3	5	14.2857	12.6667	13.3333	14.6667
Included	ErlotinibPO	qahf@gda	10.6333	1	1	1	2	1	3	3	3	5	2	4	4	3	3	3	3	3	4	4	4	3	4	4	4	4	.	5	3	3	4	4	3	3	14.8571	14	16	13.3333
Included	ErlotinibPO	qahf@gda	19.9667	1	1	1	2	1	3	3	3	3	3	3	3	3	3	3	3	3	3	4	3	3	3	3	3	4	.	4	3	3	3	4	3	4	12	12.6667	14.6667	12.8889
Included	ErlotinibPO	qahf@gda	25.5333	3	2	2	2	3	3	2	4	4	3	2	2	2	2	3	3	3	3	3	1	2	3	3	3	3	3	2	3	3	3	4	2	2	11.4286	11.3333	10	10.6667
Included	ErlotinibPO	qghdggag	5.13333	2	2	3	2	1	2	2	2	4	1	2	1	4	2	1	4	1	4	1	1	1	1	1	1	1	1	1	4	4	4	3	2	4	6.28571	8	5	12.4444
Included	ErlotinibPO	qhagahdr	2.73333	2	2	2	2	2	3	2	2	4	1	3	1	1	2	1	2	3	2	2	1	2	2	2	1	3	2	3	3	3	2	2	3	3	8	6.66667	11	9.33333
Included	ErlotinibPO	qhagahdr	6.4	2	2	2	2	2	3	2	2	2	1	4	1	2	3	1	2	2	2	2	1	3	2	2	2	2	.	3	3	3	3	2	2	3	7.42857	8	9.33333	10.2222
Included	ErlotinibPO	qhagahdr	10.8333	2	2	2	2	2	3	2	1	1	1	3	2	1	2	2	2	3	3	3	1	2	2	2	2	4	4	3	3	3	2	3	2	3	6.28571	8.66667	13	10.2222
Included	ErlotinibPO	qhagahdr	13.9333	1	2	2	2	1	3	2	2	4	2	4	1	2	2	2	2	2	2	1	1	3	2	2	2	2	.	3	3	3	2	2	4	4	9.14286	8.66667	12	9.33333
Included	ErlotinibPO	qhagahdr	20.1667	2	2	2	2	3	3	2	4	5	3	4	2	3	2	2	3	2	3	2	3	2	3	3	3	2	3	2	4	3	2	3	3	4	12.5714	12	10	11.1111
Included	ErlotinibPO	qhagahdr	27.6333	2	2	2	2	2
Included	ErlotinibPO	qhagahdr	31.1333	3	3	3	2	2
Included	ErlotinibPO	qhagahdr	34.1667	3	3	3	2	2
Included	ErlotinibPO	qhhqdg#q	13.0667	1	1	1	2	1
Included	ErlotinibPO	qhhqdg#q	16.3333	1	1	1	1	1	3	3	3	3	3	4	4	4	4	3	4	4	4	3	2	2	3	2	3	5	.	4	4	5	4	3	4	4	10.2857	14	17.3333	16
Included	ErlotinibPO	afq#@@@d	0.4	3	3	3	2	1	3	2	2	2	1	4	3	4	4	2	3	2	4	1	1	1	2	2	2	4	4	4	4	4	4	2	4	3	6.85714	10	16	13.3333
Included	ErlotinibPO	a#@#hd@g	8.93333	1	1	1	2	1	4	4	5	5	3	3	4	4	4	3	4	2	3	3	3	4	3	4	4	4	3	4	4	3	4	5	4	4	15.4286	15.3333	15	13.7778
Included	ErlotinibPO	a#fq#d@q	16.7	1	1	1	1	1	4	3	5	4	3	4	3	4	4	3	4	3	4	4	4	3	4	3	3	4	3	4	4	4	4	4	4	4	14.8571	14	15	15.5556
Included	ErlotinibPO	agfrhhdq	1.26667	1	1	3	2	3	2	2	3	2	1	1	3	4	4	3	4	2	4	2	2	3	2	2	2	4	.	4	4	3	4	3	4	4	9.71429	9.33333	16	13.7778
Included	ErlotinibPO	agfrhhdq	5	1	1	1	1	1	4	4	4	1	3	3	3	4	3	4	4	3	3	4	5	2	4	3	3	3	4	4	4	4	4	3	4	4	13.1429	12.6667	15	14.6667
Included	GefitinibPO	qqafggd#	1.16667	1	1	1	2	1	5	4	2	2	4	4	4	4	4	4	4	3	4	5	5	5	5	4	4	4	.	5	5	5	5	4	5	5	15.4286	16	18.6667	17.7778
Included	GefitinibPO	qqafggd#	5.3	1	1	2	2	1	4	4	3	4	4	4	4	4	4	4	4	4	4	4	3	4	3	4	4	4	4	4	4	4	4	5	4	5	14.2857	16.6667	16	16.4444
Included	GefitinibPO	qqafggd#	8.1	1	1	1	1	1	4	4	5	2	4	4	4	4	4	4	4	4	4	4	4	4	4	4	4	4	4	4	4	4	4	5	4	4	15.4286	16.6667	16	16
Included	GefitinibPO	qqad@hah	1.73333	2	2	2	3	2	1	1	1	2	2	3	3	4	4	2	3	4	3	2	1	2	2	2	3	3	3	3	4	4	3	2	4	4	6.85714	10.6667	13	14.2222
Included	GefitinibPO	qqadfahh	0	1	1	1	2	1	3	2	4	4	3	2	4	4	2	3	4	1	4	2	4	4	4	3	4	4	4	4	3	3	4	4	2	4	14.8571	14	14	12
Included	GefitinibPO	qqadfahh	3	1	1	1	1	1	4	4	4	2	3	3	3	4	4	2	4	4	4	2	4	4	3	2	3	4	4	4	4	4	3	4	4	3	12	13.3333	16	14.2222
Included	GefitinibPO	qqrhf@rg	10.4667	1	1	1	1	1	3	3	4	2	4	5	3	4	3	3	3	3	4	3	3	2	4	3	4	4	.	5	4	4	4	4	5	3	12	15.3333	18.6667	14.2222
Included	GefitinibPO	qqrhf@rg	17	1	1	1	1	1	4	4	4	4	4	4	2	4	2	2	4	2	4	3	2	2	4	4	4	4	2	4	5	4	4	4	4	4	12.5714	14.6667	14	14.2222
Included	GefitinibPO	qqrhf@rg	23.7667	1	1	1	1	1	4	4	5	5	4	4	3	4	3	3	4	3	4	4	3	2	4	4	4	4	3	4	5	4	5	5	5	4	14.8571	16	16	16
Included	GefitinibPO	qqrhf@rg	26.8	1	1	1	1	1	3	3	5	5	3	3	3	3	4	3	3	3	2	3	3	2	3	3	3	3	.	4	4	3	3	4	4	4	13.7143	12.6667	14.6667	12.8889
Included	GefitinibPO	qqrhf@rg	30.0333	1	1	1	1	1	3	3	5	5	3	4	3	4	4	3	3	3	4	3	3	3	3	3	4	4	.	4	4	4	3	4	4	4	14.2857	14	16	14.6667
Included	GefitinibPO	qqrhf@rg	33.0667	1	1	1	1	1	3	3	5	5	3	4	3	4	4	4	4	3	3	3	3	2	3	3	4	4	.	4	4	4	4	4	4	4	14.2857	14.6667	16	14.6667
Included	GefitinibPO	qqrhf@rg	36.1	1	1	1	1	1	4	4	5	3	4	4	3	4	4	3	4	3	4	2	3	3	4	3	4	4	.	4	4	4	3	4	4	4	13.7143	15.3333	16	14.2222
Included	GefitinibPO	qqrhf@rg	41.4667	2	1	1	1	1	4	4	5	4	4	4	3	4	4	3	4	4	4	2	3	2	4	3	4	4	3	4	4	4	4	4	4	5	13.7143	15.3333	15	15.5556
Included	GefitinibPO	qqrhf@rg	46.1333	1	1	1	1	1	3	4	4	2	4	4	3	4	4	3	4	4	4	2	4	2	4	4	4	4	4	4	4	4	4	5	4	4	13.1429	16	16	15.1111
Included	GefitinibPO	qq@rhhhh	0.466667	1	1	1	1	1	4	3	5	3	1	3	2	2	3	3	3	1	3	1	4	4	3	3	3	3	3	4	3	4	3	3	3	5	14.2857	10	13	11.1111
Included	GefitinibPO	qqf#afd@	0.933333	1	1	1	2	2	4	3	3	2	1	5	3	1	3	3	2	2	2	3	4	3	4	.	3	3	3	4	4	4	4	2	4	3	12.6667	10.6667	14	11.5556
Included	GefitinibPO	qqhfah@#	2.8	1	1	1	2	2	2	2	5	2	1	4	2	4	4	2	2	4	4	2	2	2	4	.	3	4	.	4	3	3	4	2	4	4	11.3333	9.33333	16	14.2222
Included	GefitinibPO	qqhfah@#	7.46667	1	1	2	2	1	3	2	4	2	1	3	3	4	4	2	1	3	4	2	3	2	2	.	2	3	.	3	3	4	4	3	4	3	10	8.66667	13.3333	13.7778
Included	GefitinibPO	qqhfah@#	11.5667	1	1	1	2	1	2	2	2	2	1	3	3	4	4	2	1	3	4	1	2	2	3	3	2	3	.	4	4	4	4	3	4	2	9.14286	8.66667	14.6667	13.3333
Included	GefitinibPO	qqhhhgqg	0.933333	1	1	1	1	1	3	3	4	4	2	2	3	3	2	3	3	3	3	4	4	4	3	3	3	3	.	4	4	4	4	4	3	5	14.2857	11.3333	13.3333	14.2222
Included	GefitinibPO	qqhhhgqg	5.6	1	1	1	2	1	4	3	3	5	3	3	3	3	3	3	3	3	4	3	4	4	4	4	3	3	.	4	4	4	4	4	3	4	15.4286	12.6667	13.3333	14.2222
Included	GefitinibPO	qqhhhgqg	12.3667	1	1	1	1	1	4	2	4	5	2	3	3	3	2	4	4	3	4	4	4	4	3	4	3	4	4	4	4	4	4	4	3	5	16	12.6667	15	14.6667
Included	GefitinibPO	qqhhhgqg	20.4	1	1	1	2	1	3	3	3	5	3	4	3	4	4	3	3	3	4	4	4	3	3	3	3	4	.	4	4	4	4	3	4	4	13.7143	12.6667	16	15.5556
Included	GefitinibPO	qqhhhgqg	28.5667	1	1	1	1	1	4	3	5	5	2	2	3	4	3	4	4	3	4	4	4	3	4	4	3	3	4	4	3	4	4	3	3	3	16.5714	11.3333	14	14.2222
Included	GefitinibPO	qqh#ddgq	1.4	1	1	2	2	1	3	3	4	5	3	4	4	3	3	4	3	3	4	4	4	4	4	3	4	4	3	4	4	4	4	3	3	4	16	14	14	14.6667
Included	GefitinibPO	qqh#ddgq	4.66667	1	1	1	1	1	4	3	5	3	3	4	4	3	3	4	3	3	4	4	5	4	4	4	3	4	3	3	4	4	4	3	4	4	16.5714	13.3333	14	14.6667
Included	GefitinibPO	qqh#ddgq	8.63333	1	1	1	1	1	4	3	4	5	4	4	4	4	3	4	4	3	4	4	5	4	4	4	4	4	3	4	4	4	4	3	4	5	17.1429	15.3333	15	15.5556
Included	GefitinibPO	qqh#ddgq	11.6667	1	1	1	1	1	4	3	4	5	2	4	2	3	4	3	4	3	4	4	4	4	4	3	4	4	4	4	4	4	4	4	4	5	15.4286	13.3333	16	15.5556
Included	GefitinibPO	qqh#ddgq	14.7	1	1	1	1	1	4	3	5	5	4	4	4	4	3	3	4	4	4	4	4	4	4	3	4	3	3	4	4	4	4	3	4	5	16	15.3333	14	16
Included	GefitinibPO	qqh#ddgq	21.9333	1	1	1	1	1	4	4	5	5	4	4	3	4	3	4	4	3	4	4	4	4	4	4	3	3	2	4	4	4	4	3	4	5	17.1429	14	13	15.5556
Included	GefitinibPO	qqh#ddgq	29.4	1	1	1	1	1	4	3	5	5	2	5	3	4	4	3	4	4	4	4	4	4	4	4	3	3	3	3	4	4	4	3	4	4	16.5714	13.3333	13	16
Included	GefitinibPO	qqh#ddgq	33.1	1	1	2	1	2	4	3	4	5	2	4	2	4	4	3	4	4	4	4	4	3	3	3	4	4	4	4	4	4	4	3	4	4	14.2857	12.6667	16	16
Included	GefitinibPO	qqdfhhfa	1.86667	1	1	1	1	1	3	3	5	2	4	4	3	3	4	3	4	3	4	4	3	3	3	.	4	4	.	4	4	4	4	5	4	5	12.6667	16	16	15.5556
Included	GefitinibPO	qqgrfrhh	0	2	1	1	1	1	4	2	2	4	3	4	3	4	2	3	4	3	3	4	4	2	4	3	4	4	3	4	4	2	2	4	5	5	12.5714	14.6667	16	12.8889
Included	GefitinibPO	qqgrfrhh	3.1	2	1	1	2	1	2	2	2	2	2	4	3	4	4	2	2	2	4	2	2	3	4	.	4	4	.	4	4	3	4	3	4	4	10	12	16	13.7778
Included	GefitinibPO	qqgrfrhh	6.6	2	1	1	2	1	3	2	4	2	2	4	4	4	3	2	3	2	4	2	3	4	4	.	4	3	.	4	4	3	4	4	4	5	12.6667	14	14.6667	13.7778
Included	GefitinibPO	qqgrfrhh	10.5667	1	1	2	2	1	4	2	4	2	1	3	4	4	4	2	4	2	4	2	2	3	4	.	4	3	.	4	4	4	4	4	4	5	11.3333	13.3333	14.6667	14.6667
Included	GefitinibPO	qqgrfrhh	16.1667	2	1	1	2	1	2	2	2	2	1	3	4	4	4	2	4	2	3	2	2	3	4	2	3	4	.	4	4	3	4	5	4	3	9.71429	13.3333	16	12.8889
Included	GefitinibPO	qqgrfrhh	21.9333	1	1	1	1	1	4	3	4	4	3	3	3	3	4	3	3	3	3	2	2	3	4	3	3	3	4	3	4	3	3	3	4	4	13.1429	12	14	12.8889
Included	GefitinibPO	qqghaah@	5.5	1	1	1	2	2	3	3	3	2	3	4	2	3	4	3	4	3	3	3	4	3	3	3	3	3	.	3	4	4	4	3	3	3	12	12.6667	12	13.7778
Included	GefitinibPO	qqghaah@	8.76667	1	1	1	1	1	4	4	5	4	4	5	4	4	4	4	4	3	4	3	4	4	4	.	4	4	.	4	4	4	4	5	4	5	16.6667	17.3333	16	15.5556
Included	GefitinibPO	qqghaah@	12.5	1	1	1	2	1	3	4	5	3	1	4	3	4	4	3	4	3	4	2	3	2	4	.	4	4	.	4	4	4	4	5	4	4	13.3333	14	16	14.6667
Included	GefitinibPO	qqghaah@	15.7667	1	1	1	2	1	4	4	4	3	4	4	3	4	4	3	4	3	4	4	3	2	4	.	4	4	.	4	4	4	4	5	4	5	12.6667	16	16	16
Included	GefitinibPO	qqghaah@	19.0333	1	1	1	2	2	5	4	4	1	4	5	4	5	5	4	4	5	5	4	4	4	4	4	4	4	.	4	5	5	4	2	4	5	14.2857	15.3333	16	19.1111
Included	GefitinibPO	qqghaah@	23.9333	1	1	1	1	1	4	4	5	4	4	4	3	4	4	4	4	3	4	4	3	4	4	.	4	4	.	4	4	3	4	5	4	5	16	16	16	15.5556
Included	GefitinibPO	qqghaah@	29.4333	2	3	3	3	1	4	4	4	2	4	4	3	4	4	3	4	4	4	3	2	2	4	3	3	4	4	4	5	4	4	2	4	4	11.4286	13.3333	16	16
Included	GefitinibPO	qqghaah@	32.3	3	3	3	1	1
Included	GefitinibPO	qqh@dhag	0.4	2	1	2	2	2	3	3	4	3	2	2	4	4	3	4	4	3	3	1	2	2	2	2	4	3	3	4	4	4	4	2	4	4	10.8571	12	14	13.3333
Included	GefitinibPO	qqh@dhag	1.33333	2	1	2	2	2	3	2	4	3	1	2	3	3	4	2	4	3	1	1	2	2	2	2	3	3	3	3	3	3	4	2	3	3	9.71429	10	12	11.1111
Included	GefitinibPO	qqhg#h@#	0.0666667	2	2	2	2	2
Included	GefitinibPO	qqhg#h@#	7.4	3	3	3	3	2	2	2	2	5	1	1	1	2	4	1	2	3	2	1	1	1	2	2	2	4	.	4	3	3	4	2	4	2	8	6	16	10.6667
Included	GefitinibPO	qaqq@@#f	2.56667	2	2	2	1	1	4	4	4	4	2	2	2	4	3	4	4	4	4	2	2	2	3	3	3	3	.	3	3	3	3	4	4	4	12.5714	11.3333	13.3333	13.3333
Included	GefitinibPO	qaqq@@#f	7.23333	2	1	2	1	2	3	4	4	2	1	4	3	3	4	3	3	3	3	1	2	3	3	.	3	3	.	4	4	3	4	3	4	4	11.3333	11.3333	14.6667	12.8889
Included	GefitinibPO	qaqq@@#f	12.6	2	2	2	2	2	3	3	4	3	3	2	2	3	3	2	3	3	3	2	2	2	2	3	3	3	3	3	3	4	3	3	3	4	10.2857	10.6667	12	12.4444
Included	GefitinibPO	qaa@hra@	1.86667	1	1	1	2	2	2	2	3	3	2	4	2	4	3	3	3	3	4	3	3	3	3	4	3	4	4	4	4	4	3	3	3	4	12.5714	11.3333	15	14.2222
Included	GefitinibPO	qaa@hra@	3.73333	1	1	1	2	2	4	3	2	3	3	5	4	4	4	3	3	3	4	4	4	4	4	4	4	4	4	4	4	4	4	3	3	4	13.7143	14.6667	15	15.5556
Included	GefitinibPO	qaa@hra@	7.66667	1	1	1	2	2	3	2	3	3	2	4	3	3	3	3	3	3	4	3	3	3	3	3	3	4	4	4	4	4	4	2	3	4	12	11.3333	15	14.2222
Included	GefitinibPO	qaa@hra@	11.5333	1	1	1	2	2	3	3	3	4	3	4	3	3	3	3	3	3	4	3	3	3	3	3	3	3	3	4	4	4	3	3	3	4	12.5714	12.6667	13	13.7778
Included	GefitinibPO	qaa@hra@	14.8	1	1	1	2	1	3	3	4	4	3	4	3	.	3	3	3	3	3	3	3	3	3	3	3	3	4	4	3	4	4	3	3	4	13.1429	12.6667	14	13.5
Included	GefitinibPO	qaa@hra@	25.7667	1	1	1	2	1	3	2	5	4	2	4	3	4	2	2	2	2	4	4	3	4	4	3	2	3	.	4	4	4	4	3	4	4	14.2857	10.6667	14.6667	14.2222
Included	GefitinibPO	qaa@hra@	31.3667	2	3	1	2	2
Included	GefitinibPO	qaa@hra@	33	2	3	3	1	1	4	2	4	2	1	4	3	4	4	1	1	3	4	2	2	4	2	.	4	2	.	4	4	4	4	3	4	5	10	10.6667	13.3333	15.1111
Included	GefitinibPO	qaa##hgh	0.7	2	2	2	2	2	3	3	4	4	2	3	2	2	3	2	4	4	3	3	3	2	3	3	3	3	.	3	3	4	4	3	3	4	12	11.3333	12	13.3333
Included	GefitinibPO	qaa##hgh	4.66667	2	2	2	1	2	3	1	3	3	1	2	3	3	2	3	3	4	4	2	1	2	2	2	3	3	.	3	3	4	3	2	3	3	9.14286	9.33333	12	12.4444
Included	GefitinibPO	qaa##hgh	7.93333	2	2	2	2	2	2	2	3	4	2	2	2	1	3	2	2	3	2	3	2	2	2	2	2	3	3	3	3	4	4	2	2	3	9.71429	8	11	11.5556
Included	GefitinibPO	qaa##hgh	11.9	2	2	2	2	2	3	2	3	4	1	3	3	3	3	3	3	3	3	3	3	3	3	2	3	3	3	3	3	4	3	2	3	4	12	10	12	12.8889
Included	GefitinibPO	qarqhh#d	4.43333	1	1	1	1	1	3	3	5	2	2	4	4	4	4	3	4	2	4	2	4	3	4	4	4	4	.	4	4	4	4	5	4	4	14.2857	15.3333	16	14.2222
Included	GefitinibPO	qarqhh#d	9.56667	1	1	1	1	1	4	4	5	1	3	4	4	4	4	4	3	3	4	3	4	3	4	4	4	3	3	4	4	4	4	5	4	4	14.2857	15.3333	14	15.1111
Included	GefitinibPO	qarqhh#d	13.3	1	1	1	2	2	3	3	3	3	3	2	3	3	3	2	2	2	2	3	3	3	4	3	3	3	3	4	4	4	4	3	3	4	12	10.6667	13	12.8889
Included	GefitinibPO	qarqhh#d	17.0333	1	1	1	2	1	3	4	4	5	2	4	3	3	3	3	2	3	3	2	3	3	3	3	4	4	3	3	3	4	4	3	3	4	13.7143	12	13	12.8889
Included	GefitinibPO	qarqhh#d	26.8	2	2	2	2	2	2	2	4	5	1	1	3	2	2	2	2	2	3	2	1	3	2	2	3	3	.	3	3	3	3	2	2	3	10.8571	8	10.6667	10.2222
Included	GefitinibPO	qarrhrha	3.5	2	1	1	1	1	4	5	5	5	4	5	5	5	5	5	5	5	5	4	4	5	5	5	5	5	5	5	5	5	5	4	4	5	19.4286	18.6667	19	19.5556
Included	GefitinibPO	qarrhrha	8.4	2	1	1	2	1	4	2	4	1	5	5	3	4	3	3	5	5	5	1	1	5	5	5	5	5	.	5	5	5	5	4	1	5	13.7143	18	14.6667	16.8889
Included	GefitinibPO	qarrhrha	11.4333	1	1	1	1	1	4	4	5	5	4	4	4	4	4	4	4	4	4	2	3	5	4	4	4	4	4	4	4	4	3	5	4	5	17.1429	16.6667	16	15.1111
Included	GefitinibPO	qargrhr@	11.4667	2	3	2	2	1	4	4	4	2	1	4	4	4	4	3	4	3	4	2	2	3	4	2	2	4	.	5	5	5	5	3	4	3	11.4286	12	17.3333	15.5556
Included	GefitinibPO	qargrhr@	21.9667	2	3	2	1	1	4	4	4	2	4	4	4	4	4	3	4	4	4	2	2	4	3	3	4	4	.	4	5	5	5	4	4	3	12	16	16	16
Included	GefitinibPO	qargrhr@	25.6	2	2	2	2	1	3	2	2	2	3	3	1	4	4	2	3	3	4	2	2	3	3	3	3	3	.	3	4	4	4	4	4	2	9.71429	11.3333	13.3333	13.7778
Included	GefitinibPO	qargrhr@	33.7667	2	2	2	1	1
Included	GefitinibPO	qargrhr@	36.8	2	3	3	1	1
Included	GefitinibPO	qargrhr@	42.8667	2	2	3	2	1
Included	GefitinibPO	qaffdd@#	2.33333	1	1	1	2	1	3	2	5	2	3	2	4	4	3	3	2	1	4	4	4	4	4	4	4	3	4	4	4	4	5	4	4	3	14.8571	12.6667	15	14.2222
Included	GefitinibPO	qaffdd@#	7	1	1	1	2	1	3	2	3	3	3	4	4	3	3	3	2	2	3	2	3	3	4	4	4	3	4	5	4	5	5	3	4	3	13.1429	13.3333	16	13.3333
Included	GefitinibPO	qaffdd@#	10.7333	1	1	1	2	1	4	3	4	2	2	3	3	3	2	3	2	1	4	2	4	4	4	4	4	4	4	4	4	4	4	4	3	3	14.2857	12	15	12
Included	GefitinibPO	qaffdd@#	12.6	1	1	1	2	1	4	3	4	5	2	3	3	4	3	3	3	1	3	3	3	3	3	4	4	4	4	4	4	4	4	4	3	3	14.2857	12.6667	15	12.8889
Included	GefitinibPO	qaffdd@#	16.3333	1	1	1	2	1	3	2	4	4	2	3	3	4	3	3	2	1	3	3	3	3	3	3	3	3	3	3	3	3	4	3	2	3	13.1429	10.6667	11	12
Included	GefitinibPO	qaffdd@#	20.1667	1	1	1	2	2	3	2	4	2	1	3	3	2	3	3	2	2	3	3	3	3	4	4	4	4	4	3	3	4	4	4	2	3	13.1429	11.3333	13	12
Included	GefitinibPO	qaffdd@#	25.6667	3	3	3	3	3
Included	GefitinibPO	qaf##qfh	3.5	2	1	2	3	3	2	2	2	2	2	2	2	3	3	2	4	3	1	2	1	2	2	1	2	2	.	2	3	5	4	2	4	4	6.85714	9.33333	10.6667	12.4444
Included	GefitinibPO	qaf##qfh	10.5	1	2	2	1	1	3	4	5	2	1	2	4	4	4	4	3	2	3	4	3	4	4	4	4	4	.	4	3	4	4	5	4	4	14.8571	12.6667	16	14.2222
Included	GefitinibPO	qaf##qfh	16.3333	2	1	2	1	1
Included	GefitinibPO	qahrhrhg	4.43333	1	1	1	1	1	4	4	4	1	3	5	4	4	4	3	4	3	4	4	4	4	4	3	4	4	4	4	4	4	3	4	4	4	13.1429	16	16	15.1111
Included	GefitinibPO	qahrhrhg	10.1667	1	1	1	1	1	4	2	5	2	3	4	3	4	4	3	2	3	4	4	4	4	4	4	4	4	4	4	4	4	4	4	4	5	14.8571	13.3333	16	16
Included	GefitinibPO	qahrhrhg	13.4333	1	1	1	2	1	2	2	3	2	4	4	4	4	4	4	4	4	4	4	4	4	4	4	4	4	4	4	4	4	4	5	4	5	14.2857	16.6667	16	16.4444
Included	GefitinibPO	qahrhrhg	18.3333	1	1	1	1	1	4	4	5	2	3	4	4	4	4	3	4	3	4	4	4	4	4	3	4	3	.	4	4	4	4	5	4	4	14.2857	16	14.6667	15.5556
Included	GefitinibPO	qahrhrhg	22.0667	1	1	1	3	1	2	2	5	2	1	4	2	4	4	1	3	4	4	1	3	3	3	2	3	2	2	4	3	4	2	5	4	4	10.8571	12	12	13.3333
Included	GefitinibPO	qahrhrhg	28.3667	2	2	2	1	1	4	2	5	2	1	4	3	4	4	1	4	3	4	2	1	4	4	.	2	4	.	4	4	4	3	5	4	4	11.3333	12.6667	16	14.2222
Included	GefitinibPO	qahhra@q	0.966667	1	1	1	1	1	5	4	4	1	4	5	5	5	4	5	5	5	5	3	5	5	5	5	5	5	4	5	5	5	5	5	5	5	17.1429	19.3333	19	18.6667
Included	GefitinibPO	qahhra@q	4.46667	1	1	1	1	1	5	5	5	1	5	5	5	5	4	5	5	5	5	5	5	5	5	5	5	5	5	5	5	5	5	5	5	5	17.7143	20	20	19.5556
Included	GefitinibPO	qahhra@q	7.96667	1	1	1	1	1	5	5	5	5	5	5	5	5	5	5	5	5	5	5	5	5	5	5	5	5	5	5	5	5	5	5	1	5	20	20	16	20
Included	GefitinibPO	qahhra@q	11.7	1	1	1	1	1	4	4	5	5	4	5	5	5	5	4	5	5	5	4	5	5	5	5	5	5	5	5	5	5	5	4	1	5	19.4286	18.6667	16	19.5556
Included	GefitinibPO	qahhra@q	15.2	1	1	1	1	1	5	5	5	5	5	5	5	5	5	5	5	5	5	5	5	5	5	5	5	5	5	5	5	5	5	5	5	5	20	20	20	20
Included	GefitinibPO	qahhra@q	19.4	1	1	1	1	1	5	4	5	5	4	5	5	5	5	5	5	5	5	5	5	5	5	5	5	5	5	5	5	5	5	4	5	5	20	18.6667	20	20
Included	GefitinibPO	qahhra@q	23.0333	1	1	1	2	1	5	4	5	5	5	5	5	5	5	5	5	5	5	5	5	5	5	5	5	5	4	5	5	5	5	5	5	5	20	20	19	20
Included	GefitinibPO	qahhra@q	26.5333	1	1	1	1	1	5	5	5	5	4	5	5	5	5	5	5	5	5	5	5	5	5	5	5	5	5	5	5	5	5	5	5	5	20	19.3333	20	20
Included	GefitinibPO	qahhra@q	30.0333	1	1	1	2	1	5	5	5	5	4	5	5	5	5	5	5	4	5	5	5	5	5	5	5	5	4	5	5	5	5	4	5	5	20	18.6667	19	19.5556
Included	GefitinibPO	qahhra@q	35.5	1	1	1	2	1	4	3	5	5	4	5	5	5	5	5	5	5	5	4	5	5	5	5	5	5	4	5	5	5	5	4	5	5	20	18.6667	19	19.5556
Included	GefitinibPO	qahhra@q	39	1	1	1	2	1	5	4	5	5	5	5	5	5	5	5	5	5	5	5	5	5	5	5	5	5	4	5	5	5	5	4	5	5	20	19.3333	19	20
Included	GefitinibPO	qahhra@q	43.4333	1	1	1	2	1	3	3	4	4	3	4	3	4	4	3	4	4	4	4	4	4	3	4	4	4	3	4	4	4	4	4	4	4	14.8571	14.6667	15	16
Included	GefitinibPO	qahhra@q	48.1	1	1	1	2	1	4	3	4	5	3	4	4	4	4	4	4	4	4	4	4	4	4	4	4	4	3	4	4	4	4	4	4	4	16.5714	15.3333	15	16
Included	GefitinibPO	qahhra@q	54.3	2	1	1	2	1	4	4	3	5	4	4	4	4	4	4	4	4	4	4	4	4	4	4	4	4	4	4	4	5	5	4	4	5	16	16	16	17.3333
Included	GefitinibPO	qah#afa@	3.73333	1	1	1	2	1	3	2	4	4	4	3	4	4	4	4	4	4	4	4	4	4	4	3	4	4	.	4	4	4	4	4	4	4	15.4286	15.3333	16	16
Included	GefitinibPO	qah#afa@	7.46667	1	1	1	2	1	3	3	5	5	3	3	3	3	4	3	3	4	4	4	3	4	4	4	4	4	.	4	4	4	4	5	4	5	16	14	16	16
Included	GefitinibPO	qah#afa@	22.3	1	1	1	1	1	4	3	4	3	3	3	3	4	4	2	4	4	4	4	4	4	4	4	4	4	.	4	4	4	4	5	4	5	14.2857	14.6667	16	16.4444
Included	GefitinibPO	qah#afa@	26.9667	1	1	1	1	1	4	4	5	3	4	4	4	4	4	4	5	5	5	5	4	4	5	5	5	5	.	5	5	5	5	5	5	5	17.1429	18	20	19.1111
Included	GefitinibPO	qah#afa@	30	1	1	1	1	1	4	4	4	4	2	4	3	4	4	4	5	4	4	4	5	4	5	4	4	4	4	4	4	5	4	5	4	5	17.1429	15.3333	16	16.8889
Included	GefitinibPO	qah#afa@	34.2	1	1	1	2	1	4	4	5	4	2	2	2	2	4	4	2	4	4	4	5	5	5	5	4	4	4	4	4	4	4	5	4	5	18.8571	11.3333	16	15.5556
Included	GefitinibPO	qah#afa@	39.5667	1	1	1	1	1	3	3	5	5	3	4	4	4	4	3	5	5	2	4	5	4	4	4	4	4	4	5	4	5	4	5	5	5	17.1429	16.6667	18	16.4444
Included	GefitinibPO	qah#afa@	44.2333	1	1	1	2	1	3	3	4	4	2	3	3	4	4	4	4	4	4	4	4	3	4	4	4	4	4	4	4	4	4	4	2	4	15.4286	13.3333	14	16
Included	GefitinibPO	qah#afa@	50.5333	1	1	1	1	1	3	3	4	4	3	3	3	4	4	2	3	3	3	3	3	3	3	3	3	3	.	3	4	3	3	3	3	4	12.5714	12	12	13.7778
Included	GefitinibPO	qah#afa@	54.2667	1	1	1	1	1	3	3	5	5	3	3	3	3	3	3	3	3	4	4	4	3	4	4	4	4	3	4	4	4	4	4	4	4	16	13.3333	15	14.6667
Included	GefitinibPO	qah#afa@	58.9333	1	1	1	1	1	4	3	5	2	3	4	3	4	4	3	4	3	3	4	4	4	4	4	3	4	.	4	4	4	4	4	4	4	14.8571	14	16	15.1111
Included	GefitinibPO	qa#rq#@a	1.63333	1	1	1	1	2	3	4	5	2	3	3	3	3	3	4	4	4	4	3	4	3	3	3	3	3	4	4	4	3	4	4	4	3	13.7143	13.3333	15	13.7778
Included	GefitinibPO	qa#rq#@a	6.76667	1	1	1	1	1	4	3	5	3	3	3	3	3	4	4	3	4	4	4	4	3	3	3	3	4	3	4	4	4	4	3	4	3	14.2857	12	15	15.1111
Included	GefitinibPO	qa#rq#@a	23.5667	1	1	1	2	1	3	2	2	4	3	3	3	3	4	3	3	4	2	3	4	3	3	3	3	4	3	4	4	4	3	3	4	2	12.5714	12	15	12.8889
Included	GefitinibPO	qa#rq#@a	35.4667	1	1	1	1	1	4	3	5	5	3	4	4	4	4	4	3	5	4	4	3	3	3	3	3	4	3	3	4	4	4	3	4	3	14.8571	13.3333	14	16
Included	GefitinibPO	qa#rq#@a	41.9	1	1	1	1	2	3	2	5	4	2	2	3	3	3	3	3	5	5	3	2	4	4	3	3	4	3	3	4	3	4	3	4	3	14.2857	10.6667	14	14.6667
Included	GefitinibPO	qa#rq#@a	50.5333	1	1	1	1	2	3	4	5	4	3	3	4	4	4	4	3	4	4	4	4	3	4	4	3	4	3	4	4	4	4	5	4	3	16	14	15	15.5556
Included	GefitinibPO	qa#rq#@a	58.4667	1	1	1	1	1	4	4	5	5	4	4	4	4	4	5	5	5	5	5	4	3	4	4	4	4	4	4	4	4	4	4	4	5	17.1429	16.6667	16	17.7778
Included	GefitinibPO	qagqhh#q	1.1	1	1	1	2	3	3	2	5	3	1	1	3	1	3	3	3	1	4	5	5	2	4	4	1	5	2	5	4	4	4	2	3	3	14.8571	7.33333	15	12.8889
Included	GefitinibPO	qagqhh#q	4.13333	1	1	1	1	1	4	2	4	3	3	3	3	2	3	3	3	2	2	4	4	3	3	2	2	5	4	5	3	4	4	3	3	2	12.5714	11.3333	17	11.5556
Included	GefitinibPO	qagqhh#q	7.4	1	1	1	2	2	3	2	3	2	3	4	3	3	3	2	3	2	4	4	3	4	3	2	2	5	3	5	3	4	4	3	4	3	10.8571	12	17	13.3333
Included	GefitinibPO	qagqhh#q	12.0667	1	1	1	2	1	3	2	3	3	2	3	3	2	3	3	3	2	5	5	3	4	2	2	2	5	3	5	4	4	4	1	5	5	11.4286	9.33333	18	15.1111
Included	GefitinibPO	qagqhh#q	15.3333	1	1	1	2	2	2	2	5	2	1	2	3	3	3	3	1	2	4	5	4	4	3	3	2	5	3	5	2	4	4	2	4	3	13.7143	7.33333	17	13.3333
Included	GefitinibPO	qagqhh#q	19.0667	1	1	1	2	1	2	2	4	5	2	3	3	3	3	3	2	2	4	5	4	2	3	4	2	5	.	5	2	4	4	4	4	3	14.2857	10.6667	18.6667	13.3333
Included	GefitinibPO	qagqhh#q	23	1	1	1	2	2	2	2	4	3	3	4	3	3	3	3	2	2	4	4	4	4	4	4	2	5	4	5	3	4	4	3	4	3	14.8571	11.3333	18	13.3333
Included	GefitinibPO	qagqhh#q	26.2667	1	1	1	2	2	3	2	5	3	3	3	3	1	2	3	1	2	3	4	4	4	4	4	2	5	3	5	2	4	4	2	4	3	15.4286	9.33333	17	11.1111
Included	GefitinibPO	qagqhh#q	29.5333	1	1	1	2	2	3	2	5	2	2	2	2	2	3	3	2	2	4	4	4	4	4	4	2	5	4	5	2	4	4	2	4	3	14.8571	8	18	12.4444
Included	GefitinibPO	qahag##g	0.466667	1	1	3	2	1	4	4	2	2	4	4	4	4	5	4	.	5	5	4	2	4	4	.	4	4	4	5	5	5	4	4	4	5	12	16	17	18.6667
Included	GefitinibPO	qahag##g	11.6667	2	1	2	2	1	3	3	3	3	3	3	4	4	4	2	3	4	4	3	2	4	4	4	3	4	.	4	4	4	4	5	4	4	12.5714	14	16	15.5556
Included	GefitinibPO	qahag##g	16.1	1	1	1	1	1	4	3	4	1	3	4	4	4	4	3	3	4	2	3	3	4	4	3	4	4	4	4	4	4	4	4	4	4	12.5714	14.6667	16	14.6667
Included	GefitinibPO	qahag##g	22.4	1	1	1	2	1
Included	GefitinibPO	qahag##g	26.8333	2	1	2	2	2
Included	GefitinibPO	qahag##g	35.4667	2	1	1	2	2
Included	GefitinibPO	qahag##g	38.9	2	3	3	3	2
Included	GefitinibPO	qahrdf#f	2.83333	1	1	1	1	2	2	4	5	4	1	2	3	4	4	3	2	1	1	2	3	4	3	2	4	2	.	2	3	2	2	2	1	2	13.7143	9.33333	6.66667	9.33333
Included	GefitinibPO	qahdgrga	8.86667	1	1	1	2	2	3	3	3	3	3	2	4	3	3	3	3	3	4	4	4	3	3	4	3	4	3	4	3	4	4	2	3	2	13.1429	11.3333	14	13.3333
Included	GefitinibPO	qahdgrga	12.3667	1	1	2	2	2	2	2	1	3	1	2	3	2	2	2	3	4	4	3	3	2	2	2	2	3	2	4	3	4	3	2	3	2	8.57143	8.66667	12	12
Included	GefitinibPO	qahdgrga	19.3667	1	1	1	2	2	3	3	3	3	3	4	4	3	1	3	3	3	4	4	4	2	3	3	3	4	.	5	2	4	3	2	3	3	12	12.6667	16	12
Included	GefitinibPO	qahdgrga	22.6333	1	1	1	3	2	1	1	2	2	1	3	3	2	1	2	2	3	3	2	2	1	2	2	2	4	.	5	1	4	2	2	4	2	7.42857	8.66667	17.3333	8.88889
Included	GefitinibPO	qahdgrga	27.1	1	1	2	2	1	3	3	4	3	3	4	4	4	2	3	3	4	4	4	3	3	3	3	3	4	4	5	3	4	4	3	4	4	12.5714	13.3333	17	14.6667
Included	GefitinibPO	qahdgrga	30.1333	3	2	3	3	2	2	2	1	2	2	2	2	2	2	2	3	2	2	2	2	2	2	2	3	3	3	4	2	3	2	2	2	2	7.42857	9.33333	12	8.44444
Included	GefitinibPO	qrqgrf#h	0	2	1	2	2	1	3	2	3	2	3	4	3	4	4	2	3	3	3	4	3	3	3	3	3	3	3	3	4	4	4	5	5	4	10.8571	14	14	15.1111
Included	GefitinibPO	qrqgrf#h	4.43333	1	1	1	2	1	3	3	4	5	3	4	3	4	4	3	3	3	4	4	4	4	4	3	4	4	3	4	3	4	4	3	3	4	15.4286	13.3333	14	15.1111
Included	GefitinibPO	qrqgrf#h	8.16667	1	1	1	1	1	4	4	3	3	3	3	3	3	3	3	3	3	3	3	3	3	3	3	3	3	3	3	3	3	4	4	3	3	12	12.6667	12	12.4444
Included	GefitinibPO	qrqgrf#h	14.7	2	1	1	2	1	4	3	4	4	3	2	3	2	3	3	3	2	3	2	3	3	3	3	3	3	3	3	4	4	3	3	3	3	13.1429	11.3333	12	11.5556
Included	GefitinibPO	qrqgrf#h	19.8333	1	1	1	1	1	3	3	3	4	3	4	4	4	3	3	3	3	3	2	4	3	3	4	3	3	3	3	3	3	3	3	3	3	13.7143	13.3333	12	12
Included	GefitinibPO	qrqgrf#h	25.4	1	1	1	2	1	3	4	5	5	3	4	4	4	3	3	3	3	4	4	4	4	3	4	3	4	.	4	4	4	4	4	3	4	16	14	14.6667	15.1111
Included	GefitinibPO	qrqgrf#h	45.2333	1	2	1	1	1
Included	GefitinibPO	qrqgrf#h	48.9667	2	2	1	2	2	3	3	4	2	3	4	3	4	4	2	3	4	5	4	3	3	2	4	3	3	4	4	3	4	3	3	4	5	11.4286	12.6667	15	16
Included	GefitinibPO	qrr@fhrr	0.466667	1	1	1	1	1	4	4	5	2	4	4	4	4	4	4	4	4	4	4	4	4	4	4	4	4	.	4	4	4	2	4	4	5	15.4286	16	16	15.5556
Included	GefitinibPO	qrr@fhrr	7.36667	1	1	2	2	2
Included	GefitinibPO	qrr@fhrr	14.1333	1	1	1	1	2	4	4	5	2	3	3	2	4	4	3	4	3	4	3	3	4	4	4	4	3	.	4	4	4	4	5	4	5	14.2857	14	14.6667	15.5556
Included	GefitinibPO	qrr@fhrr	17.6333	2	1	1	2	1	4	2	4	2	2	4	2	4	4	3	4	2	4	2	3	4	4	.	4	4	.	4	4	4	4	3	4	4	13.3333	12.6667	16	14.2222
Included	GefitinibPO	qrr@fhrr	23.9333	1	1	1	2	2	4	4	4	2	1	3	3	4	4	3	4	2	3	2	3	4	4	.	4	4	.	4	4	4	4	5	4	3	13.3333	13.3333	16	13.3333
Included	GefitinibPO	qrrhrqf@	1.86667	2	1	2	2	2	4	2	1	2	2	2	2	2	2	2	3	2	2	2	2	2	2	1	3	4	4	5	4	4	4	1	4	4	6.85714	8.66667	17	11.5556
Included	GefitinibPO	qrrhrqf@	5.6	1	1	2	2	2	4	1	2	2	1	1	2	1	1	2	2	2	3	2	2	3	3	1	2	3	3	4	4	4	4	1	3	4	8.57143	6	13	11.1111
Included	GefitinibPO	qrrhrqf@	9.23333	2	3	3	2	2	2	2	2	5	1	5	1	3	3	1	1	3	2	1	1	4	1	1	1	3	.	4	3	4	3	3	4	5	8.57143	8	14.6667	12
Included	GefitinibPO	qr@@rda#	0.466667	1	1	1	1	1	5	5	5	5	5	5	5	5	5	5	5	2	4	5	5	5	5	5	5	5	.	5	5	5	5	5	5	5	20	20	20	18.2222
Included	GefitinibPO	qr@@rda#	7	2	1	1	1	1
Included	GefitinibPO	qr@@rda#	10.1333	1	1	1	1	1	5	2	3	4	3	5	5	5	3	4	4	4	4	4	4	4	4	4	4	4	4	5	5	5	5	5	4	4	15.4286	17.3333	17	17.3333
Included	GefitinibPO	qr@@rda#	11.8	1	2	3	2	1	3	2	4	4	3	4	4	4	3	3	3	3	3	2	2	4	3	2	3	3	3	4	3	3	3	4	4	3	12.5714	14	14	12
Included	GefitinibPO	qr@@rda#	12.5	2	1	1	2	1
Included	GefitinibPO	qr@@rda#	13.2	2	2	2	2	1	3	3	4	2	3	5	3	3	4	3	5	3	3	3	3	4	3	4	4	4	3	4	4	4	4	4	5	5	13.1429	16	16	14.6667
Included	GefitinibPO	qr@@rda#	13.9	2	1	1	2	1
Included	GefitinibPO	qr@@rda#	14.6333	2	2	2	2	2	3	3	4	3	3	4	3	4	3	3	4	3	3	3	3	3	3	3	3	4	3	4	3	3	3	3	4	3	12.5714	13.3333	15	12.4444
Included	GefitinibPO	qr@@rda#	15.3	3	3	3	3	2	2	2	2	2	1	4	1	3	3	1	3	3	3	1	1	2	2	3	3	3	3	3	3	3	3	2	4	3	7.42857	9.33333	13	11.1111
Included	GefitinibPO	qrhar@hd	2.43333	1	1	1	2	2	3	2	4	2	3	4	3	4	4	2	3	3	4	4	3	2	3	2	4	4	3	4	4	4	4	3	3	4	10.2857	13.3333	14	15.5556
Included	GefitinibPO	qrhar@hd	5.46667	1	1	1	2	1	3	2	5	3	2	4	3	3	3	2	3	3	4	4	3	3	2	2	2	3	1	4	4	4	4	3	3	4	11.4286	11.3333	11	14.6667
Included	GefitinibPO	qrhar@hd	10.1333	1	1	1	2	2	3	2	3	4	2	3	2	3	3	2	3	3	4	3	3	2	3	3	3	3	2	4	4	4	4	3	3	3	11.4286	10.6667	12	13.7778
Included	GefitinibPO	qrhar@hd	14.8	1	1	1	1	1	3	2	4	4	2	3	2	2	2	3	2	3	3	3	3	3	3	3	3	4	3	3	4	4	4	2	3	4	13.1429	9.33333	13	12.8889
Included	GefitinibPO	qrhar@hd	23.2	1	1	1	2	2	3	2	4	2	2	2	3	3	4	3	3	3	4	4	3	2	3	3	2	3	1	4	4	4	4	2	3	5	11.4286	9.33333	11	15.5556
Included	GefitinibPO	qrhar@hd	30.6667	1	1	1	2	1	3	3	4	4	3	4	3	4	3	3	4	4	4	4	3	3	3	3	3	3	4	4	4	4	4	3	3	4	13.1429	13.3333	14	15.5556
Included	GefitinibPO	qrhar@hd	33.7	1	1	1	1	2	3	3	4	3	2	3	2	2	4	3	4	4	4	4	3	3	3	3	3	3	2	4	4	4	4	2	3	4	12.5714	10.6667	12	15.1111
Included	GefitinibPO	qrhar@hd	39.0667	2	1	1	2	2	3	3	3	5	2	4	3	3	4	3	4	4	4	4	3	3	3	2	3	3	1	4	4	5	5	3	4	4	12.5714	12.6667	12	16.4444
Included	GefitinibPO	qrhar@hd	42.3333	1	1	1	2	2	3	2	4	4	2	3	4	3	3	3	3	4	4	4	3	3	3	3	3	3	2	3	4	4	4	3	3	4	13.1429	12	11	15.1111
Included	GefitinibPO	qrhar@hd	47.9333	1	1	1	2	2	3	2	4	4	2	2	2	2	4	3	2	4	4	4	3	3	3	2	3	3	2	3	4	4	4	3	3	4	12.5714	9.33333	11	15.1111
Included	GefitinibPO	qrhar@hd	52.3667	1	1	1	2	2	3	2	4	4	2	2	3	3	2	2	2	3	4	4	2	3	3	3	3	3	2	3	4	4	4	3	2	4	12	10	10	14.2222
Included	GefitinibPO	qrhar@hd	57.0333	1	1	1	1	2	3	2	4	3	2	2	3	3	3	2	3	3	4	4	3	3	3	3	3	3	2	3	4	4	4	3	3	4	12	10.6667	11	14.6667
Included	GefitinibPO	qrd@rrhr	7	1	1	1	2	1	4	3	4	4	3	4	3	3	3	3	3	3	4	4	4	2	4	4	4	4	3	4	4	4	4	3	3	3	14.2857	13.3333	14	14.2222
Included	GefitinibPO	qrd@rrhr	10.5	1	1	1	1	1	3	3	5	5	4	3	3	4	4	3	4	4	4	4	4	3	4	4	4	4	4	4	4	4	4	4	4	5	16	14.6667	16	16.4444
Included	GefitinibPO	qrd@rrhr	15.1667	1	1	1	1	1	4	4	5	4	4	4	3	4	4	4	4	4	4	4	4	2	4	4	4	4	4	4	4	4	4	3	4	3	15.4286	14.6667	16	15.5556
Included	GefitinibPO	qrd@rrhr	18.6667	1	1	1	1	1	4	3	4	4	4	4	3	4	4	3	4	4	4	4	4	3	4	4	4	4	4	4	4	4	4	4	4	4	14.8571	15.3333	16	16
Included	GefitinibPO	qrd@rrhr	21.7	1	1	1	1	1	3	3	4	4	3	4	3	3	2	3	4	4	4	4	3	3	3	3	4	4	.	4	4	4	4	3	4	4	13.1429	14	16	14.6667
Included	GefitinibPO	qrd@rrhr	24.8667	2	3	2	2	1	3	2	4	3	4	2	2	4	4	2	1	4	4	2	2	3	3	.	3	3	.	4	4	4	4	4	4	5	11.3333	10.6667	14.6667	15.5556
Included	GefitinibPO	qr#hd@ar	7.06667	1	1	2	2	1	4	4	4	2	1	3	3	4	4	2	5	2	2	2	2	3	2	3	3	5	.	5	4	5	2	3	5	5	10.2857	12	20	13.3333
Included	GefitinibPO	qr#hd@ar	13.1333	1	1	2	1	1
Included	GefitinibPO	qr#gh#fq	4.1	1	1	1	1	1	4	4	5	2	4	4	4	4	4	4	4	4	4	4	4	4	4	4	4	4	.	4	4	4	4	5	4	4	15.4286	16.6667	16	16
Included	GefitinibPO	qr#gh#fq	9.33333	1	1	1	1	1	4	4	5	5	3	4	3	3	3	3	3	4	4	4	3	3	3	4	4	4	.	4	4	4	4	3	4	4	14.8571	13.3333	16	15.1111
Included	GefitinibPO	qr#gh#fq	13.0667	2	2	3	2	1
Included	GefitinibPO	qr#gh#fq	15.5333	2	3	3	1	1	4	2	3	2	3	3	3	4	4	2	2	3	2	2	2	3	2	2	3	3	2	3	4	2	2	4	4	2	9.14286	12	12	11.1111
Included	GefitinibPO	qr#gh#fq	19.6	1	2	1	1	1	4	4	5	2	4	4	3	4	4	2	4	2	2	2	2	4	4	4	4	4	.	4	4	4	4	5	4	4	13.1429	16	16	13.3333
Included	GefitinibPO	qr#gh#fq	24.2	1	1	1	2	1	4	3	5	2	1	4	3	4	4	2	4	3	4	2	2	4	4	.	4	4	.	4	4	4	4	5	4	5	12.6667	14	16	15.1111
Included	GefitinibPO	qr#gh#fq	29.8	2	3	2	1	1
Included	GefitinibPO	qr#gh#fq	33.3	1	2	2	1	1
Included	GefitinibPO	qrgqg#ra	19.9	2	2	2	2	2	2	2	4	4	2	3	2	2	3	2	3	2	3	2	1	2	2	2	3	3	2	4	3	3	3	3	4	3	9.71429	10.6667	13	10.6667
Included	GefitinibPO	qrgqg#ra	20.8333	2	3	3	1	1
Included	GefitinibPO	qrgqg#ra	21.4667	2	3	3	2	1
Included	GefitinibPO	qrhh#afh	4.43333	1	1	1	2	1	3	3	3	5	3	3	3	4	4	3	4	3	4	3	3	2	3	3	4	4	3	3	4	4	4	4	4	4	12.5714	14	14	15.1111
Included	GefitinibPO	q@qffhr#	0.466667	1	1	1	1	2	3	3	4	5	2	4	4	3	4	3	1	3	4	4	4	2	3	.	2	2	.	5	5	5	5	2	4	2	14	10	14.6667	15.5556
Included	GefitinibPO	q@qffhr#	7.46667	1	1	1	1	2
Included	GefitinibPO	q@qffhr#	13.7667	1	1	1	2	2	4	3	4	5	2	2	3	3	3	3	3	3	4	3	3	3	3	3	3	3	.	4	4	4	4	2	3	4	13.7143	10	13.3333	14.2222
Included	GefitinibPO	q@qffhr#	20.0667	1	1	1	2	2	3	3	4	5	2	2	3	3	4	3	3	3	4	3	3	3	3	3	3	3	.	4	4	4	4	2	3	2	13.7143	10	13.3333	13.7778
Included	GefitinibPO	q@fhf@h#	1.86667	1	1	1	1	1	4	2	4	5	2	2	3	4	4	2	4	2	4	2	4	3	4	4	2	2	4	4	4	4	4	4	4	5	14.8571	11.3333	14	14.6667
Included	GefitinibPO	q@fhf@h#	5.6	1	1	1	2	1	3	2	4	2	2	2	3	3	3	3	3	2	4	2	4	3	3	3	2	3	4	4	4	4	4	3	3	3	12.5714	10	14	12.8889
Included	GefitinibPO	q@fhf@h#	9.33333	1	1	1	2	1	3	2	5	2	3	3	2	2	3	2	2	3	4	3	4	2	3	3	3	3	3	4	3	4	4	3	3	4	12	10.6667	13	13.3333
Included	GefitinibPO	q@fhf@h#	13.0667	1	1	1	1	2	3	2	3	3	2	2	3	2	4	3	3	2	3	2	3	2	3	3	2	3	4	4	4	3	4	2	3	3	11.4286	9.33333	14	12
Included	GefitinibPO	q@fhf@h#	17.9667	1	1	1	1	2	3	2	4	4	2	2	3	3	3	3	2	2	3	2	3	2	3	3	2	2	4	4	3	4	4	3	3	3	12.5714	9.33333	13	12
Included	GefitinibPO	q@fhf@h#	22.4	1	1	1	1	2	3	1	4	4	2	2	3	3	3	2	2	2	3	2	3	2	3	2	2	2	4	4	3	4	4	3	3	3	11.4286	9.33333	13	12
Included	GefitinibPO	q@fhf@h#	27.0667	1	1	1	2	2	3	1	2	4	2	2	3	2	3	3	3	2	3	2	3	3	3	3	3	3	4	4	3	3	4	3	3	3	12	10.6667	14	11.1111
Included	GefitinibPO	q@fhf@h#	32.6667	1	1	1	1	2	2	1	2	4	1	4	3	3	3	2	3	3	4	3	3	2	2	2	3	4	3	4	4	3	3	3	4	4	9.71429	11.3333	15	13.3333
Included	GefitinibPO	q@fhf@h#	33.3667	1	1	1	1	1	3	2	5	4	3	4	4	4	3	3	4	4	4	3	4	3	4	4	4	4	3	4	4	4	4	2	4	3	15.4286	14	15	14.6667
Included	GefitinibPO	q@fhf@h#	34.0667	1	1	1	1	1
Included	GefitinibPO	q@fhf@h#	34.7667	1	1	1	1	1	2	3	5	4	4	4	4	4	4	4	4	4	4	4	4	4	4	4	4	4	3	4	4	4	4	4	4	4	16.5714	16	15	16
Included	GefitinibPO	q@fhf@h#	35.4667	1	1	1	1	1
Included	GefitinibPO	q@fhf@h#	36.1667	1	1	1	1	1	3	3	4	4	4	5	3	3	3	4	3	3	3	4	3	3	3	3	3	4	3	4	3	3	3	2	3	3	13.7143	13.3333	14	12.4444
Included	GefitinibPO	q@fhf@h#	36.9667	1	1	1	1	1
Included	GefitinibPO	q@fhf@h#	37.9	1	1	1	1	2	3	2	3	3	4	5	3	3	3	3	3	3	3	4	3	3	3	3	4	4	3	4	4	3	3	2	4	4	12	14	15	13.3333
Included	GefitinibPO	q@fhf@h#	38.7333	1	1	1	1	1
Included	GefitinibPO	q@fhf@h#	39.6667	1	1	1	1	1	3	3	3	3	3	4	3	3	3	3	4	3	3	3	3	3	3	3	4	4	3	5	3	3	3	3	4	3	12	14	16	12
Included	GefitinibPO	q@fhf@h#	40.6	1	1	1	1	1
Included	GefitinibPO	q@fhf@h#	40.9333	1	1	1	2	3	2	3	3	2	3	5	4	3	3	3	4	3	3	2	4	3	3	3	4	4	3	5	3	3	3	2	5	3	12	14.6667	17	11.5556
Included	GefitinibPO	q@fhf@h#	41.8667	1	1	1	2	2	2	2	3	1	1	5	3	3	3	2	4	3	3	1	1	3	3	3	4	4	3	3	3	3	3	2	5	3	9.14286	12.6667	15	11.1111
Included	GefitinibPO	q@fhf@h#	45.6	2	1	3	2	2	2	1	2	2	1	2	3	3	3	1	2	2	4	2	1	2	2	2	2	4	4	4	4	4	4	2	3	4	6.85714	8	15	13.3333
Included	GefitinibPO	q@#hrhg@	0.466667	1	1	1	2	2	3	4	4	2	4	4	3	4	4	3	4	3	4	1	3	3	4	4	4	4	4	4	4	4	4	4	4	3	13.1429	15.3333	16	13.7778
Included	GefitinibPO	q@#hrhg@	3.73333	1	1	1	1	1	3	3	3	2	3	3	4	3	4	4	4	3	4	2	3	4	4	3	4	4	2	4	4	4	4	5	4	5	13.1429	15.3333	14	14.6667
Included	GefitinibPO	q@#hrhg@	7.7	1	1	1	1	1
Included	GefitinibPO	q@g@gahh	2.56667	1	1	1	1	1	3	3	5	5	2	4	2	2	3	3	3	2	2	2	3	3	3	3	3	3	3	3	3	3	3	5	2	5	14.2857	12.6667	11	11.1111
Included	GefitinibPO	q@hhgqrr	1	1	1	1	2	1	3	3	4	5	2	4	4	3	4	4	4	1	4	2	4	3	4	3	3	4	4	4	4	4	4	3	4	3	15.4286	13.3333	16	12.8889
Included	GefitinibPO	q@hhgqrr	4.26667	1	1	1	1	1	4	4	4	5	3	4	3	4	3	4	4	3	3	3	4	4	4	4	4	3	4	4	4	4	3	4	4	3	16.5714	14.6667	15	13.3333
Included	GefitinibPO	q@hhgqrr	7.76667	1	1	1	2	1	3	3	4	3	3	4	4	3	3	3	4	2	4	3	4	4	4	3	4	3	4	4	4	4	4	3	4	3	14.2857	14.6667	15	13.3333
Included	GefitinibPO	q@hhgqrr	10.9667	2	2	3	3	2	3	2	1	2	3	3	3	3	4	2	4	1	4	2	1	3	2	2	3	4	4	4	4	4	3	3	3	3	7.42857	12.6667	15	12.4444
Included	GefitinibPO	q@hhgqrr	14.4667	2	2	2	2	2	2	2	2	2	2	2	2	3	3	2	2	1	3	1	1	3	2	2	2	3	2	4	4	4	3	3	3	2	8	8.66667	12	10.6667
Included	GefitinibPO	q@hhaddr	3.73333	2	1	1	1	1	4	4	5	5	4	4	4	4	4	4	4	4	4	2	2	4	4	4	4	4	4	4	4	4	4	5	4	5	16	16.6667	16	15.5556
Included	GefitinibPO	q@hhaddr	9.8	1	1	1	2	1	5	4	4	5	4	5	4	4	4	4	4	4	4	4	4	4	4	4	4	4	4	4	4	4	4	5	4	4	16.5714	17.3333	16	16
Included	GefitinibPO	q@hhaddr	14.4667	1	1	1	1	1	4	4	5	5	4	4	4	4	4	4	4	4	4	4	4	4	4	4	4	4	4	4	4	4	4	4	4	4	17.1429	16	16	16
Included	GefitinibPO	q@hhaddr	18.2	1	1	1	1	1	4	4	4	5	4	4	4	4	4	4	4	4	4	4	4	4	4	4	4	4	4	4	4	4	4	4	4	4	16.5714	16	16	16
Included	GefitinibPO	q@hhaddr	21.9333	1	1	1	1	1	5	4	4	5	4	5	4	4	4	4	4	4	4	4	4	4	4	4	4	4	4	4	4	4	4	4	4	4	16.5714	16.6667	16	16
Included	GefitinibPO	q@hhaddr	25.6667	1	1	1	1	1	4	4	4	5	4	5	5	4	4	4	4	4	4	4	4	4	4	4	4	4	4	4	4	4	4	4	4	4	16.5714	17.3333	16	16
Included	GefitinibPO	q@hhaddr	33.8333	1	1	1	1	1	4	4	4	4	4	5	4	4	4	4	4	4	4	4	4	4	4	4	4	4	4	4	4	4	4	4	4	4	16	16.6667	16	16
Included	GefitinibPO	q@hhaddr	40.3667	1	1	1	1	1	4	4	4	5	4	4	4	4	4	4	4	4	4	4	4	4	4	4	4	4	4	4	4	4	4	4	4	4	16.5714	16	16	16
Included	GefitinibPO	q@hhaddr	43.8667	1	1	1	1	1	4	4	4	4	4	4	4	4	4	4	4	4	4	4	4	4	4	4	4	4	4	4	4	4	4	4	4	4	16	16	16	16
Included	GefitinibPO	q@hhaddr	53.9	1	1	1	1	1	4	4	5	5	4	4	4	4	4	4	4	4	5	5	4	4	4	4	4	4	4	4	4	4	4	4	4	4	17.1429	16	16	16.8889
Included	GefitinibPO	q@hhaddr	60.9	1	1	1	1	1	4	4	5	5	4	4	4	4	4	4	4	4	4	4	4	4	4	4	4	4	4	4	4	4	4	4	4	4	17.1429	16	16	16
Included	GefitinibPO	q@hhaddr	66.5	1	1	1	1	1	4	4	5	5	4	4	4	4	4	4	4	4	4	4	4	4	4	4	4	4	4	4	4	4	4	4	4	4	17.1429	16	16	16
Included	GefitinibPO	qfq@hqhq	10.5	2	1	2	1	1	3	3	5	3	3	3	3	3	3	3	3	3	3	4	3	4	3	3	3	4	3	4	2	4	3	4	3	3	13.7143	12.6667	14	12.4444
Included	GefitinibPO	qf@hhhg#	0.466667	1	1	1	1	2	4	2	4	4	4	4	2	3	4	2	2	2	4	4	2	2	4	.	2	3	4	3	4	4	4	3	4	3	12	11.3333	14	14.2222
Included	GefitinibPO	qf@hhhg#	4.5	1	1	1	2	2	3	4	4	3	2	4	3	3	4	2	4	4	4	4	4	4	4	4	4	4	4	4	4	4	4	3	4	5	14.2857	13.3333	16	16
Included	GefitinibPO	qf@hhhg#	12.5	2	1	3	1	2
Included	GefitinibPO	qfh##f#@	1.86667	1	1	1	1	1	3	4	5	2	2	4	4	4	3	3	4	2	4	4	4	4	4	4	4	3	.	4	4	4	4	5	4	5	14.8571	15.3333	14.6667	15.1111
Included	GefitinibPO	qfh##f#@	5.6	1	1	1	1	2	4	2	4	4	3	2	3	4	4	3	2	3	4	4	4	2	4	3	3	4	.	4	4	5	4	3	4	5	13.7143	10.6667	16	16.4444
Included	GefitinibPO	qfhgdhrq	19.5333	1	1	1	1	1
Included	GefitinibPO	qf#@rddd	3.26667	1	1	1	2	2	3	3	3	4	2	3	4	2	4	4	3	2	4	3	4	2	3	3	2	2	3	4	4	4	4	3	4	4	13.1429	11.3333	13	13.7778
Included	GefitinibPO	qf#@rddd	5.13333	1	1	1	1	2	3	2	3	4	2	3	3	4	5	3	3	3	4	4	3	2	3	.	2	3	.	3	4	4	4	2	4	4	12	10	13.3333	16
Included	GefitinibPO	qf#@rddd	6.53333	1	1	1	2	2	3	2	3	2	1	3	3	1	4	3	3	3	4	4	3	2	3	.	2	2	2	2	3	3	4	2	4	3	10.6667	9.33333	10	12.8889
Included	GefitinibPO	qf#@rddd	16.1	1	1	1	1	2	4	2	2	2	2	1	4	1	4	3	4	3	4	4	4	2	4	4	2	2	.	4	4	4	4	2	4	3	12	10	13.3333	13.7778
Included	GefitinibPO	qf#@rddd	20.5333	1	1	1	1	2	3	2	5	4	3	3	3	3	4	3	1	3	4	4	3	3	4	3	2	3	.	3	4	4	4	2	3	3	14.2857	9.33333	12	14.6667
Included	GefitinibPO	qf#@rddd	27.7333	1	2	1	1	2	3	2	5	2	2	2	4	4	4	3	1	2	4	3	4	2	3	.	2	3	.	4	4	4	4	3	4	5	12.6667	9.33333	14.6667	15.1111
Included	GefitinibPO	qf#@rddd	32.1667	2	3	3	2	2
Included	GefitinibPO	qf#@rddd	37.3	2	3	3	2	2
Included	GefitinibPO	qfgq#gh#	18.7	1	1	1	1	1	4	4	5	5	3	5	5	5	4	5	4	5	5	5	5	5	5	5	5	5	5	5	5	5	5	4	4	5	20	17.3333	19	19.5556
Included	GefitinibPO	qfgrr#fa	8.6	1	1	1	1	1	4	4	5	5	4	4	4	4	4	4	4	4	4	4	4	4	4	4	4	4	4	4	4	4	4	4	4	4	17.1429	16	16	16
Included	GefitinibPO	qfgrr#fa	16.0667	1	1	1	2	1	4	4	4	1	4	4	4	4	3	4	4	2	4	3	4	3	4	4	4	4	4	4	4	4	4	4	4	4	13.7143	16	16	14.2222
Included	GefitinibPO	qfgrr#fa	21.1	1	1	1	2	1	4	3	4	4	4	4	4	4	3	3	4	4	4	4	4	3	4	4	4	4	4	4	4	4	4	4	4	4	14.8571	16	16	15.5556
Included	GefitinibPO	qfgrr#fa	24.3667	1	1	1	1	1	5	3	3	2	4	4	4	4	4	3	4	4	4	4	3	3	4	4	4	4	4	4	4	4	4	4	4	4	12.5714	16	16	16
Included	GefitinibPO	qfgrr#fa	28.9	2	2	2	2	3
Included	GefitinibPO	qfgrr#fa	28.9333	3	3	3	2	2	3	2	4	2	4	4	2	4	4	2	4	5	5	1	1	4	2	4	4	5	4	5	5	5	5	4	5	5	10.8571	14.6667	19	17.3333
Included	GefitinibPO	qfgrr#fa	28.9667	2	3	3	2	1
Included	GefitinibPO	qfgrr#fa	29.0333	2	2	2	2	1
Included	GefitinibPO	qfgrr#fa	29.1667	2	2	3	2	1
Included	GefitinibPO	qfgrr#fa	29.2	2	3	3	2	2
Included	GefitinibPO	qfgrr#fa	29.2333	2	2	3	2	2
Included	GefitinibPO	qfgrr#fa	29.2667	2	3	3	2	2
Included	GefitinibPO	qfgrr#fa	29.3667	3	3	3	2	2
Included	GefitinibPO	qfgrr#fa	29.4	2	2	3	2	2	3	2	4	2	3	3	3	4	4	2	4	4	4	2	1	2	2	2	4	3	3	5	4	5	5	3	4	5	8.57143	13.3333	15	16.4444
Included	GefitinibPO	qfgrr#fa	29.4333	3	3	3	2	2
Included	GefitinibPO	qfgrr#fa	29.4667	3	3	3	3	3
Included	GefitinibPO	qhqafhhh	5.36667	1	1	1	1	1	3	4	5	5	3	4	4	4	4	4	4	4	4	4	4	4	4	4	4	4	.	4	4	4	4	4	4	5	17.1429	15.3333	16	16.4444
Included	GefitinibPO	qhqafhhh	9.6	1	1	1	1	1	4	4	5	5	4	4	4	4	4	4	4	4	4	4	4	4	4	4	4	4	4	4	4	4	4	5	4	5	17.1429	16.6667	16	16.4444
Included	GefitinibPO	qhqafhhh	12.8667	1	1	1	1	1	4	4	5	4	4	4	4	4	4	4	4	4	4	4	4	4	4	4	4	4	4	4	4	4	4	5	4	4	16.5714	16.6667	16	16
Included	GefitinibPO	qhqafhhh	18	1	1	1	1	1	4	4	5	4	4	4	4	4	4	4	4	4	4	4	4	4	4	4	4	4	4	4	4	4	4	5	4	4	16.5714	16.6667	16	16
Included	GefitinibPO	qhqafhhh	21.4333	1	1	1	1	1	4	4	5	4	4	4	4	4	4	4	4	4	4	4	4	4	4	4	4	4	4	4	4	4	4	5	4	4	16.5714	16.6667	16	16
Included	GefitinibPO	qhqafhhh	24.5333	1	1	1	2	1	4	4	4	4	4	5	4	4	4	4	5	4	4	4	4	4	4	4	4	4	4	4	4	4	4	4	4	4	16	17.3333	16	16
Included	GefitinibPO	qhqafhhh	28.6667	1	1	1	1	1	4	4	5	5	4	5	4	4	4	4	4	4	4	4	4	4	4	4	4	4	4	4	4	4	4	5	4	4	17.1429	17.3333	16	16
Included	GefitinibPO	qhqafhhh	33.3333	1	1	2	2	1	4	4	4	4	4	5	4	4	4	4	4	4	4	4	4	4	4	4	4	4	4	4	4	4	4	4	4	4	16	16.6667	16	16
Included	GefitinibPO	qhqhd##@	0.733333	1	1	1	2	2	3	3	4	4	3	4	3	4	3	3	4	3	4	3	3	2	2	3	3	4	.	4	4	4	4	3	4	4	12	13.3333	16	14.6667
Included	GefitinibPO	qhqhd##@	4.7	2	1	2	1	1	3	2	4	2	2	3	3	2	4	2	2	3	4	2	2	2	2	2	2	4	.	4	4	4	2	4	4	4	9.14286	10.6667	16	12.8889
Included	GefitinibPO	qhqhd##@	12.4	2	1	2	2	2
Included	GefitinibPO	qhqd#f#@	3.26667	1	1	1	1	1	3	3	4	4	3	3	3	3	4	3	4	3	5	4	5	3	4	4	3	4	4	4	4	4	4	5	4	5	15.4286	14	16	16
Included	GefitinibPO	qhqd#f#@	7.23333	1	1	1	2	1	3	3	4	5	3	3	3	4	4	3	4	3	4	4	4	2	4	4	3	4	3	4	4	4	4	5	3	5	14.8571	14	14	16
Included	GefitinibPO	qhqd#f#@	12.6	1	1	1	1	1	3	3	4	4	4	4	4	3	3	3	3	3	4	3	4	2	4	4	4	4	4	4	4	3	4	3	4	4	14.2857	14.6667	16	13.7778
Included	GefitinibPO	qhqd#f#@	17.2667	1	1	1	2	2	4	2	5	5	3	3	3	3	4	2	3	2	4	4	4	2	3	3	3	4	.	4	4	3	4	3	4	5	13.7143	12	16	14.6667
Included	GefitinibPO	qhqd#f#@	21.9333	1	1	1	2	1	3	3	5	4	3	4	3	3	4	4	4	3	4	4	3	2	4	4	3	3	3	4	3	4	4	4	4	4	14.8571	14	14	14.6667
Included	GefitinibPO	qhqd#f#@	28.4667	1	1	1	2	2	2	3	4	4	2	2	2	2	3	3	3	3	3	3	3	3	3	3	3	3	3	3	3	4	3	3	3	3	13.1429	10	12	12
Included	GefitinibPO	qhqd#f#@	39.9333	1	1	1	1	1	4	3	5	5	3	3	4	3	3	3	3	3	3	3	3	3	3	3	3	3	3	3	3	4	4	3	3	4	14.2857	12.6667	12	13.3333
Included	GefitinibPO	qhqd#f#@	46	1	1	1	2	1	4	4	4	5	2	2	3	3	3	3	5	5	5	5	4	3	4	4	4	4	3	4	4	4	4	4	4	4	15.4286	13.3333	15	16.4444
Included	GefitinibPO	qhqd#f#@	51.7	1	1	1	2	2	3	3	4	4	3	3	3	2	3	3	3	3	4	3	3	3	3	3	3	3	2	3	3	3	3	3	3	4	13.1429	12	11	12.4444
Included	GefitinibPO	qhqd#f#@	55.6667	1	1	1	2	1	3	3	4	2	3	3	3	3	3	3	3	3	3	3	3	2	3	3	3	3	3	3	3	3	3	5	3	5	11.4286	13.3333	12	12.8889
Included	GefitinibPO	qhahffa#	11.9	2	1	2	2	2	3	2	2	2	2	3	3	3	3	2	2	1	2	3	2	4	4	.	2	3	2	3	5	4	4	2	4	3	10.6667	9.33333	12	12.4444
Included	GefitinibPO	qhahffa#	15.1667	2	1	2	2	2
Included	GefitinibPO	qh@agrgd	2.33333	2	1	2	3	2	2	2	2	2	1	1	2	1	1	2	3	1	4	2	2	3	3	2	2	2	.	3	2	4	2	3	3	4	9.14286	8	10.6667	9.33333
Included	GefitinibPO	qh@agrgd	7.23333	2	1	2	2	2	1	1	2	2	1	1	1	3	2	3	3	1	3	1	1	3	2	3	3	3	.	3	2	4	3	1	4	3	9.14286	6.66667	13.3333	9.77778
Included	GefitinibPO	qh@agrgd	10.9667	2	1	2	2	2	2	2	2	2	1	1	1	1	1	1	4	1	1	2	1	1	2	2	2	3	.	3	2	3	4	2	3	3	6.28571	7.33333	12	8
Included	GefitinibPO	qh@agrgd	15.1667	2	1	1	3	2	3	3	2	1	2	1	3	3	1	1	3	1	3	1	2	2	2	2	2	3	.	3	2	4	3	2	3	3	6.85714	8.66667	12	9.33333
Included	GefitinibPO	qh@agrgd	18.4333	2	1	2	2	2
Included	GefitinibPO	qh@agrgd	21.2333	2	1	2	2	2	2	2	2	2	1	1	1	1	2	3	2	1	4	2	2	2	2	.	3	3	.	4	2	4	3	4	3	3	8.66667	8	13.3333	9.77778
Included	GefitinibPO	qh@agrgd	25.9	2	1	2	2	2	2	2	4	4	2	4	2	1	1	2	2	2	2	2	2	2	4	.	2	4	.	4	2	4	2	4	4	4	12	10.6667	16	8.88889
Included	GefitinibPO	qh@agrgd	29.4	2	1	2	2	2	2	2	2	2	1	2	1	1	1	2	4	1	4	2	2	2	4	.	3	4	.	3	2	4	4	2	3	3	9.33333	8.66667	13.3333	9.77778
Included	GefitinibPO	qh@agrgd	32.5667	2	1	3	2	2
Included	GefitinibPO	qh@agrgd	35.8333	2	1	2	2	2
Included	GefitinibPO	qh@agrgd	39.3333	2	1	1	2	2
Included	GefitinibPO	qh@agrgd	42.3667	2	1	3	2	2	2	2	2	2	1	2	1	1	2	1	3	1	2	1	1	1	3	2	2	4	2	3	2	4	4	2	5	5	6.85714	7.33333	14	9.77778
Included	GefitinibPO	qh@agrgd	51.2333	2	1	2	2	2
Included	GefitinibPO	qh@agrgd	57.7667	1	1	1	2	1
Included	GefitinibPO	qh@agrgd	63.1333	2	2	2	3	2	2	2	1	1	1	1	1	1	1	2	3	1	4	1	3	1	1	1	3	3	3	3	3	5	2	1	3	2	5.71429	6.66667	12	8.88889
Included	GefitinibPO	qh@agrgd	66.8667	2	2	2	3	2	1	1	1	1	1	1	1	1	1	1	3	1	1	1	1	1	2	2	2	4	3	4	1	4	2	1	4	4	5.14286	6	15	7.11111
Included	GefitinibPO	qh@agrgd	74.3333	2	1	1	3	2
Included	GefitinibPO	qh@agrgd	79	2	2	2	3	3	3	1	3	2	2	2	1	3	1	3	3	2	2	1	1	1	2	2	2	3	3	4	3	3	2	2	3	4	8	8	13	9.33333
Included	GefitinibPO	qhfh#qhd	0.466667	1	1	1	2	1	3	2	4	3	3	3	3	3	3	3	3	2	3	4	3	3	3	3	3	3	3	3	3	3	3	3	2	4	12.5714	12	11	12.4444
Included	GefitinibPO	qhfh#qhd	4.9	1	1	1	2	1	3	2	4	5	2	3	3	4	4	4	3	3	4	4	4	2	4	4	4	4	4	4	4	4	4	3	4	5	15.4286	12	16	16
Included	GefitinibPO	qhfh#qhd	13.1667	2	1	3	2	2	4	3	4	2	3	4	4	4	4	3	3	4	4	4	2	3	3	3	3	4	3	4	4	4	4	4	4	3	11.4286	14	15	15.5556
Included	GefitinibPO	qhdah#dr	0	1	1	2	2	1
Included	GefitinibPO	qhdah#dr	3.5	1	1	1	1	1	4	4	5	2	3	4	4	4	4	4	4	4	4	4	4	3	4	4	4	4	3	4	4	4	4	4	4	4	14.8571	15.3333	15	16
Included	GefitinibPO	qhdah#dr	10.0667	1	1	1	2	1	4	3	4	3	4	4	4	4	3	3	5	4	4	5	4	2	4	2	3	4	4	4	4	4	4	3	4	4	12.5714	15.3333	16	16
Included	GefitinibPO	qhdah#dr	12.0333	3	3	3	3	2	1	1	1	2	1	3	2	2	3	1	3	2	2	1	1	1	1	1	2	3	1	3	3	3	3	3	3	3	4.57143	9.33333	10	9.77778
Included	GefitinibPO	qhd#gdhd	6.63333	1	1	1	1	1	3	4	5	4	3	3	5	4	3	4	3	3	5	4	5	5	5	4	3	4	.	4	4	5	4	4	4	4	18.2857	14	16	16
Included	GefitinibPO	qhd#gdhd	12.2333	1	1	1	1	1	4	4	5	3	4	5	5	4	4	4	5	4	4	5	4	5	3	4	5	4	4	5	4	4	5	4	5	5	16	18.6667	18	17.3333
Included	GefitinibPO	qhd#gdhd	19.4667	1	1	1	1	1	3	3	5	4	4	4	4	4	4	3	3	3	4	4	4	4	4	4	4	4	.	4	4	4	4	4	4	4	16	15.3333	16	15.5556
Included	GefitinibPO	qhd#gdhd	24.2667	1	1	1	1	1	3	4	5	1	3	1	4	4	4	3	4	4	4	3	3	4	4	4	4	4	3	4	4	4	4	5	4	3	13.7143	14	15	15.1111
Included	GefitinibPO	qhhhgrgq	0.966667	1	1	2	1	2	2	2	5	2	2	2	2	2	4	2	3	3	4	3	3	3	3	.	3	3	.	4	4	4	4	3	3	5	12	10	13.3333	14.6667
Included	GefitinibPO	qhhhgrgq	4.73333	2	1	2	2	1	2	2	2	2	1	1	2	4	4	2	4	2	2	2	2	2	3	3	3	3	3	3	3	4	4	3	4	3	9.14286	9.33333	13	12.4444
Included	GefitinibPO	qhhhgrgq	8.46667	1	1	1	2	1	3	3	3	2	2	4	1	3	2	2	2	2	4	2	2	4	4	.	3	3	.	4	3	4	4	5	4	2	11.3333	11.3333	14.6667	11.5556
Included	GefitinibPO	qhhhgrgq	11.7333	1	1	1	2	1	2	4	2	2	1	4	1	4	4	1	4	3	4	2	2	4	4	.	4	2	.	4	4	4	4	5	4	3	10	12.6667	13.3333	14.2222
Included	GefitinibPO	qhhhgrgq	15.4667	2	1	2	2	1
Included	GefitinibPO	qhhhgrgq	19.1333	2	2	2	2	2	2	2	3	2	2	2	2	2	2	2	3	2	2	1	2	3	3	3	3	3	3	3	3	4	4	2	3	4	10.2857	9.33333	12	10.6667
Included	GefitinibPO	qhhhgrgq	24.5667	2	1	2	2	2	2	2	3	2	1	2	4	4	5	2	5	5	4	2	3	4	4	4	4	4	.	5	5	5	5	4	5	5	12.5714	13.3333	18.6667	17.7778
Included	GefitinibPO	qhhhgrgq	29.1667	2	1	2	1	1	3	2	3	2	2	3	3	4	4	2	5	3	4	3	2	3	4	2	4	5	5	4	5	5	3	4	5	5	10.2857	14	19	16
Included	GefitinibPO	qhhhgrgq	32.8667	1	2	2	1	1
Included	GefitinibPO	qhhhgrgq	32.9	1	3	3	2	2	2	3	3	1	2	3	2	4	4	2	4	4	4	2	1	2	2	2	3	4	.	4	4	5	4	4	4	5	7.42857	12	16	16
Included	GefitinibPO	qhhhgrgq	32.9667	1	1	1	1	1
Included	GefitinibPO	qhhhgrgq	37.0667	2	2	2	2	2	2	2	4	3	1	3	1	2	3	1	2	3	1	2	2	2	2	2	2	2	.	2	3	4	4	2	3	2	9.14286	7.33333	9.33333	10.6667
Included	GefitinibPO	qhhhgrgq	40.1	2	2	2	2	2	2	2	2	2	2	2	2	3	3	2	2	2	2	2	2	3	2	2	2	2	2	2	3	4	3	3	3	2	8.57143	8.66667	9	10.6667
Included	GefitinibPO	qdqgfrgr	3.13333	1	1	2	2	1	4	4	4	2	3	3	3	2	3	2	4	4	3	4	4	2	4	4	.	4	3	4	4	4	4	3	4	4	12.5714	12.8	15	14.2222
Included	GefitinibPO	qdqgfrgr	8.73333	1	1	1	2	2	4	4	5	2	3	4	4	4	3	3	4	3	4	4	4	3	4	4	4	4	4	4	4	4	4	4	4	5	14.2857	15.3333	16	15.5556
Included	GefitinibPO	qdqgfrgr	12.4667	2	2	2	2	1	2	2	1	1	4	4	4	4	4	2	3	4	4	1	1	2	2	2	3	4	4	4	4	4	4	3	4	5	6.28571	14	16	15.1111
Included	GefitinibPO	qdqgfrgr	16.6667	1	1	2	2	1
Included	GefitinibPO	qdahqgh@	0.466667	1	1	1	2	1	4	2	3	2	3	4	5	3	3	3	2	4	4	3	3	3	3	4	3	3	4	4	3	4	3	4	4	3	12	14	15	13.3333
Included	GefitinibPO	qdahqgh@	3.73333	1	1	1	2	2	4	4	4	4	2	4	4	3	4	3	3	3	4	4	4	4	4	3	3	4	4	4	4	4	3	4	4	5	14.8571	13.3333	16	15.1111
Included	GefitinibPO	qdahqgh@	7	1	1	1	2	1	4	4	4	4	2	4	4	3	3	3	3	3	4	3	4	4	4	4	4	4	3	4	4	3	4	4	4	5	15.4286	14	15	14.2222
Included	GefitinibPO	qdahqgh@	14.1333	1	1	1	1	1	3	3	5	5	4	3	2	3	2	3	2	3	3	2	3	4	4	4	3	3	.	4	4	4	4	4	4	4	16	12	14.6667	12.8889
Included	GefitinibPO	qdahqgh@	17.4	1	1	1	2	1	4	2	5	5	2	2	3	3	4	3	2	3	3	2	3	4	4	3	3	3	3	3	4	4	4	3	3	3	15.4286	10	12	13.3333
Included	GefitinibPO	qdahqgh@	20.9	1	1	1	1	1	4	3	5	5	3	3	4	3	4	4	2	3	4	2	4	4	4	4	3	3	4	4	4	4	4	4	2	5	17.1429	12.6667	13	14.6667
Included	GefitinibPO	qdahqgh@	24.8667	1	1	1	2	1	4	2	4	2	3	3	3	3	4	2	2	3	2	2	3	2	2	2	2	3	2	4	4	3	3	3	3	2	9.71429	10.6667	12	11.5556
Included	GefitinibPO	qdahqgh@	29.0667	2	1	2	2	2
Included	GefitinibPO	qdrahrhf	2.66667	2	2	2	2	2	3	3	3	2	2	3	2	3	4	2	3	3	4	2	2	3	2	2	3	4	3	4	4	4	4	3	4	4	9.14286	10.6667	15	14.2222
Included	GefitinibPO	qdrahrhf	7.36667	2	3	3	3	2	2	2	2	2	2	4	2	3	4	2	4	2	4	1	1	3	2	2	2	4	.	4	4	4	4	2	4	2	8	10.6667	16	12.4444
Included	GefitinibPO	qdrh@#hh	5.83333	2	1	1	2	2	4	2	3	4	1	3	3	4	4	1	2	3	4	1	1	1	2	2	2	3	3	4	4	4	4	3	4	3	8	9.33333	14	13.7778
Included	GefitinibPO	qdffrhqh	2.56667	1	1	1	1	1	3	2	4	4	2	4	2	4	4	3	2	2	4	4	4	3	3	3	3	3	.	4	4	4	4	4	4	5	13.7143	11.3333	14.6667	15.5556
Included	GefitinibPO	qdffrhqh	7.4	1	1	1	1	2	4	2	5	2	2	4	3	4	3	3	4	2	4	2	3	3	4	4	4	3	.	4	4	4	4	4	4	3	13.7143	14	14.6667	13.3333
Included	GefitinibPO	qddgh##d	1.63333	1	1	1	1	2	3	2	5	4	4	2	1	2	4	1	4	1	3	4	3	1	3	3	2	4	3	4	4	4	4	2	4	5	11.4286	10	15	13.7778
Included	GefitinibPO	qd#gr#rr	0.933333	1	1	1	2	2	3	3	4	3	1	3	2	2	3	2	3	2	2	2	3	2	3	3	3	3	3	4	3	3	3	4	3	3	11.4286	10.6667	13	10.2222
Included	GefitinibPO	qd#gr#rr	4.2	1	1	1	2	1	4	3	4	4	3	4	4	4	3	3	3	3	3	4	4	3	3	4	4	4	4	4	3	4	4	3	4	4	14.2857	14	16	14.2222
Included	GefitinibPO	qd#gr#rr	8.63333	1	1	1	1	1	4	4	3	5	3	4	3	4	3	3	4	3	3	4	4	3	4	4	4	4	4	4	4	4	4	3	4	4	14.8571	14	16	14.6667
Included	GefitinibPO	qd#gr#rr	12.3667	1	1	1	1	1	4	3	5	2	3	4	4	3	3	4	4	3	4	2	4	3	4	4	3	4	4	4	4	4	4	4	4	4	14.8571	14.6667	16	13.7778
Included	GefitinibPO	qd#gr#rr	16.1	1	1	1	2	2	3	3	3	5	3	4	3	3	3	3	3	3	3	3	3	2	3	3	3	3	3	3	3	3	3	3	3	3	12.5714	12.6667	12	12
Included	GefitinibPO	qd#gr#rr	21.9333	1	1	1	1	2	3	3	4	4	3	2	3	4	3	3	3	3	3	4	4	3	4	4	4	4	3	4	4	4	4	3	4	4	14.8571	12	15	14.6667
Included	GefitinibPO	qd#gr#rr	26.0333	1	1	1	2	1	3	3	2	3	3	4	3	3	3	3	3	3	3	3	3	3	3	3	3	3	3	4	3	4	3	3	3	3	11.4286	12.6667	13	12.4444
Included	GefitinibPO	qd#gr#rr	29.5333	1	1	1	1	1	4	4	5	4	4	4	4	4	4	4	4	3	4	4	4	4	4	4	4	4	4	4	4	4	4	4	4	4	16.5714	16	16	15.5556
Included	GefitinibPO	qd#gr#rr	33.5	1	1	1	1	1	3	3	5	5	3	4	3	3	3	3	3	3	4	4	4	3	3	3	3	3	3	4	3	3	3	4	4	3	14.8571	13.3333	14	12.8889
Included	GefitinibPO	qd#gr#rr	37	1	1	1	2	1	3	3	4	5	3	3	3	3	3	3	4	3	3	3	3	3	3	4	4	3	3	4	3	4	3	4	3	4	14.2857	14	13	12.8889
Included	GefitinibPO	qd#gr#rr	41.4333	1	1	1	1	1	3	3	4	5	3	4	3	3	3	3	4	2	3	2	3	3	4	3	3	3	3	4	3	3	3	4	3	3	14.2857	14	13	11.1111
Included	GefitinibPO	qd#gr#rr	45.1667	1	1	1	2	1	3	3	3	5	3	4	3	4	3	3	3	2	3	4	3	3	3	3	3	4	3	3	3	4	3	4	3	4	13.1429	13.3333	13	13.3333
Included	GefitinibPO	qd#gr#rr	50.0667	1	1	1	1	2	3	2	3	3	3	4	3	3	3	3	3	2	3	3	3	3	3	3	3	4	3	3	3	4	3	3	3	4	12	12.6667	13	12.4444
Included	GefitinibPO	qdhdg#ff	3.96667	1	1	1	1	1	3	4	4	5	3	4	3	2	3	3	3	3	3	3	2	4	4	3	3	4	3	4	4	4	4	4	4	4	14.2857	13.3333	15	13.3333
Included	GefitinibPO	qdhdg#ff	10.9667	1	1	1	1	1
Included	GefitinibPO	qdhdg#ff	14.9	1	1	1	1	1
Included	GefitinibPO	qdhdg#ff	17.8333	1	1	1	1	1
Included	GefitinibPO	qdhhghag	0.933333	1	1	1	1	1	3	3	5	4	3	4	3	4	3	3	4	4	4	4	4	3	4	4	4	4	.	4	4	4	4	5	4	5	15.4286	15.3333	16	16
Included	GefitinibPO	qdhhghag	4.43333	1	1	1	2	1	3	3	5	2	3	3	3	4	4	3	3	4	4	4	3	2	4	4	4	4	.	4	4	4	4	5	3	4	13.1429	14	14.6667	16
Included	GefitinibPO	qdhhghag	12.1333	2	1	1	2	1	4	4	3	2	2	3	3	4	4	4	4	3	4	3	3	2	4	4	4	4	.	4	4	4	4	5	4	5	12.5714	14	16	15.5556
Included	GefitinibPO	qdhhghag	16.1333	2	1	1	2	1
Included	GefitinibPO	qdhhghag	19.5	1	1	2	1	1
Included	GefitinibPO	q#qfh#@g	3.26667	1	1	2	2	1	4	4	2	3	3	4	3	2	4	3	2	3	2	4	4	2	4	2	2	4	2	4	4	4	2	3	5	5	11.4286	11.3333	15	13.3333
Included	GefitinibPO	q#qfh#@g	8.4	1	2	2	2	2	3	3	4	2	3	4	3	4	3	2	4	3	3	2	3	3	3	3	3	3	3	4	4	3	3	3	3	3	11.4286	13.3333	13	12.4444
Included	GefitinibPO	q#qfh#@g	12.8667	1	1	1	3	2
Included	GefitinibPO	q#qfh#@g	16.1	1	1	1	1	2	4	2	5	2	1	3	3	4	1	3	3	2	4	1	2	2	4	.	3	4	3	4	4	2	2	4	4	4	12	11.3333	15	10.6667
Included	GefitinibPO	q#qfh#@g	19.9667	1	1	1	1	2	4	2	5	2	3	4	1	4	3	2	1	2	4	2	2	3	4	.	2	4	.	4	4	3	4	3	4	5	12	9.33333	16	13.7778
Included	GefitinibPO	q#qfh#@g	23.8333	1	1	1	1	2	3	3	4	4	3	2	2	2	3	3	3	3	3	3	3	3	3	3	3	3	3	4	3	4	4	3	2	3	13.1429	10.6667	12	12.4444
Included	GefitinibPO	q#qfh#@g	28.2667	2	2	2	1	2	3	3	4	3	3	2	2	2	2	3	2	3	3	2	3	3	3	3	3	3	3	4	3	3	4	3	2	3	12.5714	10	12	11.1111
Included	GefitinibPO	q#qfh#@g	39.2333	1	1	1	2	1	3	3	3	3	3	3	3	4	3	3	3	3	4	4	4	3	3	3	3	3	.	3	4	3	3	4	4	4	12.5714	12.6667	13.3333	14.2222
Included	GefitinibPO	q#qfh#@g	42.9667	1	1	1	2	1	3	3	3	5	3	4	3	4	3	3	3	3	4	3	4	2	4	4	4	4	.	4	4	3	4	3	4	4	14.2857	13.3333	16	14.2222
Included	GefitinibPO	q#qfh#@g	46.2333	1	1	1	2	2	3	3	3	2	3	3	3	4	3	3	3	3	4	4	4	3	3	3	4	4	.	4	4	3	4	4	4	4	12	13.3333	16	14.6667
Included	GefitinibPO	q#qfh#@g	50.4333	1	1	1	2	2	3	3	4	3	3	3	3	3	4	3	3	3	4	3	3	3	3	3	4	3	.	3	4	4	4	4	4	4	12.5714	13.3333	13.3333	14.6667
Included	GefitinibPO	q#qfh#@g	57.4333	1	1	1	1	2	3	3	3	4	2	3	2	2	3	3	3	3	3	3	3	3	3	3	3	3	3	1	1	3	4	3	4	4	12.5714	10.6667	11	11.5556
Included	GefitinibPO	q#r#@rqh	2.5	1	1	1	1	2	3	3	4	4	2	2	3	2	2	2	2	3	4	4	4	3	3	3	3	3	3	3	3	3	3	2	4	4	13.1429	9.33333	13	12.4444
Included	GefitinibPO	q#r#@rqh	5.76667	1	1	1	2	2	3	3	4	4	2	2	3	3	4	3	4	4	4	3	3	3	3	4	3	4	3	4	4	4	4	3	4	4	13.7143	11.3333	15	15.1111
Included	GefitinibPO	q#r#@rqh	11.1	2	1	1	2	2	3	3	4	4	3	3	3	3	2	3	3	3	4	3	3	3	3	3	3	4	3	4	4	4	4	3	4	4	13.1429	12	15	13.7778
Included	GefitinibPO	q#r#@rqh	15.5333	1	1	2	2	2	3	3	4	4	2	2	3	3	4	3	4	4	4	2	3	3	3	3	3	4	3	4	4	4	4	3	4	4	13.1429	11.3333	15	14.6667
Included	GefitinibPO	q#@#hra#	0.466667	1	1	1	1	1	4	4	5	4	4	5	4	5	3	3	3	4	5	4	4	3	.	.	4	4	4	4	4	4	5	4	5	5		16	17	17.3333
Included	GefitinibPO	q#@#hra#	3.96667	1	1	1	2	1	4	3	3	3	4	4	4	4	3	3	4	4	4	4	3	4	4	5	4	4	4	4	4	4	4	4	4	4	14.2857	16	16	15.5556
Included	GefitinibPO	q#@#hra#	8.16667	1	1	1	1	1	3	3	5	3	4	5	3	4	3	3	4	4	4	4	4	4	4	5	5	4	3	4	4	5	4	4	4	5	16	16.6667	15	16.4444
Included	GefitinibPO	q#@#hra#	12.8333	1	1	1	1	1	4	4	4	3	4	5	4	5	3	4	4	4	5	4	4	4	4	5	5	4	3	4	5	5	5	5	5	5	16	18	16	18.2222
Included	GefitinibPO	q#@#hra#	20.3	1	1	1	1	1	5	4	5	5	4	5	4	5	4	4	4	4	4	4	5	4	4	5	5	5	4	4	5	5	5	4	5	5	18.2857	17.3333	18	18.2222
Included	GefitinibPO	q#@#hra#	28.7	1	1	1	1	1	4	4	5	5	4	4	4	4	3	4	4	4	4	4	4	4	4	5	4	4	4	4	5	4	4	5	4	4	17.7143	16.6667	16	16
Included	GefitinibPO	q#@#hra#	34.0667	1	1	1	1	1	4	4	5	5	4	4	4	5	4	4	4	5	5	4	4	4	5	5	4	4	4	4	4	5	5	4	5	5	18.2857	16	17	18.6667
Included	GefitinibPO	q#@#hra#	37.1	1	1	1	1	1	4	4	5	2	4	5	4	5	4	5	5	5	5	4	4	4	4	5	5	4	4	4	4	5	4	4	5	5	16.5714	18	17	18.2222
Included	GefitinibPO	q#@#hra#	49	1	1	1	1	1	4	4	5	5	4	5	3	4	4	4	4	4	4	4	4	4	4	5	5	4	4	4	4	5	5	4	4	5	17.7143	16.6667	16	17.3333
Included	GefitinibPO	q#@#hra#	52.0333	1	1	1	1	1	4	4	5	5	4	5	5	5	3	4	4	4	4	4	4	4	4	5	5	4	4	4	4	5	4	4	5	5	17.7143	18	17	16.8889
Included	GefitinibPO	q#fhadaf	0.466667	1	1	1	1	1	3	2	5	4	3	3	3	3	2	3	3	4	4	4	3	3	3	3	3	2	3	4	3	3	3	3	2	5	13.7143	12	11	13.7778
Included	GefitinibPO	q#fhadaf	11.4333	1	1	1	1	1	4	4	5	5	4	4	3	4	4	4	4	4	5	4	4	4	4	4	4	4	4	4	4	4	4	4	4	4	17.1429	15.3333	16	16.4444
Included	GefitinibPO	q#fhadaf	14.7	1	1	1	1	2	3	3	3	3	3	3	3	3	3	3	3	3	3	3	3	3	3	3	3	3	3	4	3	3	3	3	3	4	12	12	13	12.4444
Included	GefitinibPO	q#fhadaf	20.4333	1	1	1	1	1	4	3	5	5	2	4	4	4	3	3	3	4	4	3	3	3	4	3	4	4	3	4	4	3	4	4	3	4	14.8571	14	14	14.6667
Included	GefitinibPO	q#fhadaf	24.6	1	1	1	2	1	4	4	5	5	4	4	4	3	3	4	4	4	4	4	4	4	4	3	4	3	4	4	4	4	4	3	4	4	16.5714	15.3333	15	15.1111
Included	GefitinibPO	q#fhadaf	30.2	1	1	1	1	1	4	3	4	5	2	2	3	3	1	2	2	3	3	3	3	3	3	3	3	3	3	3	2	3	3	3	3	4	13.1429	10	12	11.1111
Included	GefitinibPO	q#haa##r	4.03333	1	1	1	1	1	3	3	5	2	3	3	3	5	5	4	5	3	3	5	5	4	3	3	4	4	4	4	5	4	4	4	4	3	14.8571	14.6667	16	16.4444
Included	GefitinibPO	q#haa##r	7.76667	1	1	1	1	1	4	4	5	2	4	4	4	4	4	4	4	2	4	4	4	4	4	4	4	4	3	4	4	4	4	4	4	3	15.4286	16	15	14.6667
Included	GefitinibPO	q#haa##r	13.7667	1	1	1	1	1	3	3	5	4	3	3	3	4	2	2	3	3	2	5	2	3	4	3	4	3	3	4	4	4	4	4	3	5	13.1429	13.3333	13	14.6667
Included	GefitinibPO	q#haa##r	18.2	1	1	1	1	1	4	3	5	5	3	3	4	4	3	3	3	3	3	3	4	3	3	3	3	4	4	4	3	2	2	2	4	4	14.8571	12	16	12
Included	GefitinibPO	q#haa##r	22.1667	1	1	1	1	1	3	3	3	3	3	3	3	3	4	3	3	2	3	4	4	3	4	3	3	4	4	4	4	4	3	3	4	5	13.1429	12	16	14.2222
Included	GefitinibPO	q#haa##r	25.9	1	1	1	1	1	3	3	4	1	3	4	2	4	3	2	3	2	3	3	3	4	4	3	3	3	3	3	3	4	4	4	4	4	12	12.6667	13	13.3333
Included	GefitinibPO	q#haa##r	28.9333	1	1	1	1	1	3	4	4	4	3	3	3	4	2	2	3	3	2	3	4	3	4	3	3	3	3	3	4	4	3	4	4	4	13.7143	12.6667	13	12.8889
Included	GefitinibPO	q#haa##r	34.0667	1	1	1	1	1	3	3	5	2	3	4	3	4	4	3	3	2	4	3	3	3	3	3	3	4	3	4	4	4	4	3	4	4	12.5714	12.6667	15	14.6667
Included	GefitinibPO	q#haa##r	39.6667	1	1	1	2	1	3	3	4	3	3	3	2	2	4	2	3	3	1	4	4	3	3	3	3	3	3	3	4	4	4	3	4	4	12.5714	11.3333	13	13.3333
Included	GefitinibPO	q#haa##r	44.3333	1	1	1	2	1	3	2	2	4	2	3	2	3	4	2	3	2	4	3	3	3	3	2	3	4	2	4	4	4	4	4	3	4	10.8571	11.3333	13	14.2222
Included	GefitinibPO	q#haa##r	47.3667	1	1	1	1	1	3	3	5	2	2	2	3	4	2	3	3	2	3	4	4	3	3	3	3	4	3	4	4	4	4	3	3	4	13.1429	10.6667	14	13.7778
Included	GefitinibPO	q#haa##r	51.8	1	1	1	1	1	3	4	5	5	3	3	4	4	4	4	3	3	3	4	4	4	4	4	4	4	3	4	4	4	4	4	4	4	17.1429	14	15	15.1111
Included	GefitinibPO	q#haa##r	55.6667	1	1	1	1	1	4	4	4	4	4	4	3	4	4	2	4	4	4	4	4	3	4	4	4	4	3	4	4	4	4	3	3	4	14.2857	14.6667	14	16
Included	GefitinibPO	q#haa##r	60.1	1	1	1	2	2	3	3	3	4	4	2	2	4	4	2	3	3	2	4	4	3	4	3	3	3	3	3	4	3	4	4	4	2	13.1429	12	13	13.3333
Included	GefitinibPO	q##f#hgr	0.9	1	1	1	1	1	4	4	5	5	3	4	4	4	4	4	4	4	4	3	4	4	4	4	4	4	.	4	4	4	4	5	4	5	17.1429	16	16	16
Included	GefitinibPO	q##f#hgr	5.1	1	1	1	1	1	5	4	5	5	2	4	4	4	4	4	5	5	4	5	4	4	4	4	4	4	4	4	4	4	4	5	2	5	17.1429	16	14	17.3333
Included	GefitinibPO	q##f#hgr	8.6	1	1	1	1	1	4	4	5	2	1	4	4	4	4	4	4	4	4	3	4	4	4	.	4	4	4	4	4	4	4	5	4	5	15.3333	14.6667	16	16
Included	GefitinibPO	q##f#hgr	12.1	1	1	1	1	1	4	4	5	5	2	3	4	4	4	4	5	5	4	4	4	4	4	4	4	4	4	4	4	4	4	4	4	5	17.1429	14.6667	16	16.8889
Included	GefitinibPO	q##f#hgr	17.1333	1	1	1	1	1
Included	GefitinibPO	q##f#hgr	21.5667	1	1	1	1	1	4	4	5	5	2	4	4	4	4	4	4	4	4	4	4	4	4	4	4	4	.	4	4	4	4	5	4	5	17.1429	15.3333	16	16.4444
Included	GefitinibPO	q##f#hgr	25.0667	1	1	1	1	1	4	4	5	5	2	4	4	4	4	5	4	4	4	4	4	4	4	4	4	4	4	4	4	4	4	5	3	5	17.7143	15.3333	15	16.4444
Included	GefitinibPO	q##f#hgr	29.6333	1	1	1	1	1	4	3	4	4	1	3	2	2	4	3	2	2	4	4	3	4	4	4	4	4	4	4	4	4	4	4	3	5	14.8571	10.6667	15	14.6667
Included	GefitinibPO	q##f#hgr	35	1	1	1	1	1	3	4	5	5	3	4	3	4	4	3	3	3	4	4	4	4	4	4	4	4	.	4	4	4	4	4	4	4	16.5714	14	16	15.5556
Included	GefitinibPO	q##f#hgr	39.4333	1	1	1	1	1	3	3	4	5	3	3	3	4	4	4	4	3	4	4	4	4	4	4	4	4	3	4	4	4	4	4	4	4	16.5714	14	15	15.5556
Included	GefitinibPO	q##f#hgr	46.9	1	1	1	1	1	4	4	5	5	3	4	4	4	4	4	4	3	4	2	4	4	4	4	4	4	.	4	4	4	4	4	4	4	17.1429	15.3333	16	14.6667
Included	GefitinibPO	q##f#hgr	50.4	1	1	1	1	1	4	4	5	3	4	4	4	4	4	4	4	4	4	4	4	4	4	4	4	4	3	4	4	4	4	5	4	4	16	16.6667	15	16
Included	GefitinibPO	q##f#hgr	59.2667	1	1	1	1	1
Included	GefitinibPO	q#ghd#ah	9.8	1	1	1	1	1	3	3	4	3	2	4	3	4	3	3	4	2	4	2	3	3	4	.	4	3	.	4	4	4	4	5	3	5	13.3333	14.6667	13.3333	14.2222
Included	GefitinibPO	q#ghd#ah	14	1	1	1	1	1	4	3	5	4	2	3	2	4	4	3	3	3	3	2	3	4	3	3	3	4	.	4	3	4	3	4	4	4	14.2857	11.3333	16	13.3333
Included	GefitinibPO	q#ghd#ah	20.7	1	1	1	1	1	3	4	4	4	3	3	2	3	3	3	2	3	3	2	3	3	3	3	3	3	.	4	3	4	3	4	3	4	13.1429	11.3333	13.3333	12.4444
Included	GefitinibPO	q#ghd#ah	24.4333	1	1	1	1	1	3	3	5	3	3	3	2	3	3	2	3	3	3	3	3	3	4	3	3	3	4	3	4	3	3	4	3	3	13.1429	12	13	12.4444
Included	GefitinibPO	q#ghd#ah	37.7333	1	1	1	1	1	3	3	5	5	3	4	3	4	4	3	3	3	3	3	3	4	4	4	4	3	3	3	4	4	3	3	3	4	16	13.3333	12	14.2222
Included	GefitinibPO	q#ghd#ah	42.8667	1	1	1	2	2	3	3	5	1	3	3	3	3	4	3	3	3	4	2	3	4	4	4	4	3	3	4	4	4	3	3	3	4	13.7143	12.6667	13	13.7778
Included	GefitinibPO	q#ghd#ah	46.3	1	1	1	2	1	3	3	4	4	3	3	3	3	3	3	3	3	3	3	3	3	3	3	3	3	3	3	3	4	3	4	4	3	13.1429	12.6667	13	12.4444
Included	GefitinibPO	q#ghd#ah	56.2333	3	3	3	3	3
Included	GefitinibPO	qgrrhh@g	5.6	1	1	1	2	2	3	2	4	4	2	2	3	3	4	3	3	2	3	4	3	3	3	3	2	3	.	3	3	3	2	3	3	3	13.1429	10	12	12
Included	GefitinibPO	qgrrhh@g	12.8333	1	1	1	1	1	3	4	5	3	3	3	3	4	4	3	2	1	3	3	4	3	3	.	2	3	.	3	4	3	3	3	4	3	14	10.6667	13.3333	12.4444
Included	GefitinibPO	qgrrhh@g	16.5667	1	1	1	1	2	3	2	5	4	4	3	3	4	4	3	4	2	3	4	3	3	3	3	3	3	.	3	4	3	4	3	3	3	13.7143	13.3333	12	13.7778
Included	GefitinibPO	qgrrhh@g	19.6333	1	1	1	1	1	3	2	4	4	2	2	2	2	2	2	2	2	2	2	3	3	3	2	3	3	.	3	3	3	3	3	3	3	12	9.33333	12	9.77778
Included	GefitinibPO	qgrrhh@g	23.2333	1	1	1	2	2	3	2	3	3	2	3	3	2	4	2	2	3	3	2	2	3	3	3	3	3	.	4	4	3	3	3	3	4	10.8571	10.6667	13.3333	12.4444
Included	GefitinibPO	qgrrhh@g	27.5333	1	1	1	2	2	3	3	3	3	1	2	1	1	2	2	2	2	2	2	1	2	2	2	2	3	2	3	3	3	3	3	2	2	8.57143	7.33333	10	8.88889
Included	GefitinibPO	qgfd#fdr	2.6	2	3	2	1	2	4	3	2	3	2	2	2	1	3	3	2	4	3	2	2	2	3	2	2	3	.	4	4	4	4	2	3	4	9.71429	8	13.3333	12.8889
Included	GefitinibPO	qgfd#fdr	6.56667	2	2	2	1	2	4	4	4	4	2	4	4	2	4	3	4	3	3	3	2	3	3	4	4	4	3	4	4	4	4	3	3	4	13.1429	14	14	13.7778
Included	GefitinibPO	qgfd#fdr	11.9333	2	2	2	1	1	4	3	2	2	3	4	2	2	4	3	4	4	2	2	2	3	4	2	4	4	.	4	4	4	4	2	2	4	10.2857	12.6667	13.3333	13.3333
Included	GefitinibPO	qgfd#fdr	12.8	2	2	3	3	3
Included	GefitinibPO	qgfd#fdr	13.8	3	3	3	1	2
Included	GefitinibPO	qgfd#fdr	13.9333	3	3	3	1	1
Included	GefitinibPO	qgfd#fdr	14.0667	3	3	3	1	2
Included	GefitinibPO	qgfd#fdr	14.1667	3	3	3	2	2
Included	GefitinibPO	qgfd#fdr	14.2	3	3	3	2	2
Included	GefitinibPO	qgfd#fdr	14.2667	3	3	3	1	2
Included	GefitinibPO	qgfd#fdr	16.5333	3	3	3	1	1
Included	GefitinibPO	qgfd#fdr	16.5667	3	3	3	2	3	2	2	2	2	1	4	2	1	3	1	1	3	1	1	1	2	1	1	2	4	2	4	4	4	4	2	3	4	5.71429	8	13	11.1111
Included	GefitinibPO	qgfd#fdr	16.6	3	3	3	1	1
Included	GefitinibPO	qgfd#fdr	16.8333	3	3	3	1	1
Included	GefitinibPO	qgfd#fdr	17.2	3	3	3	1	1
Included	GefitinibPO	qgfd#fdr	17.4333	3	3	3	1	1
Included	GefitinibPO	qg#harqr	0	1	1	1	2	2	3	3	2	2	4	5	3	3	4	2	4	3	3	5	2	3	3	3	5	5	.	5	5	5	3	2	4	3	9.71429	15.3333	18.6667	15.1111
Included	GefitinibPO	qg#harqr	3.2	1	1	2	2	1	3	4	5	4	3	4	4	4	4	3	4	2	4	4	4	3	4	2	4	4	4	4	4	4	4	4	4	3	14.2857	15.3333	16	14.6667
Included	GefitinibPO	qg#harqr	6.23333	1	1	1	2	2	4	3	2	2	3	4	4	3	4	3	4	3	4	4	4	3	4	4	4	4	4	5	4	4	4	3	4	4	12.5714	14.6667	17	15.1111
Included	GefitinibPO	qg#harqr	15.5667	1	1	2	2	2	3	4	4	4	3	5	2	3	4	1	3	1	1	1	1	3	4	2	3	4	4	4	4	4	2	3	5	5	10.8571	12.6667	17	11.1111
Included	GefitinibPO	qghrhghf	0.933333	1	1	1	2	1	3	2	4	5	4	4	3	4	4	3	4	4	4	4	3	2	4	4	4	3	4	4	4	4	4	3	4	4	14.2857	14.6667	15	16
Included	GefitinibPO	qghrhghf	4.66667	1	1	1	2	1	3	2	4	4	4	4	2	4	4	3	3	4	4	3	2	4	4	4	4	4	.	4	4	3	3	4	4	4	14.2857	14	16	14.6667
Included	GefitinibPO	qghrhghf	9.8	2	1	1	1	2	3	2	4	2	3	4	3	4	4	3	3	4	3	3	3	2	4	3	2	4	3	4	4	3	4	3	4	4	12	12	15	14.6667
Included	GefitinibPO	qhr@dhah	4.6	1	1	1	2	2	3	2	4	2	3	3	3	4	4	4	2	3	4	4	3	4	4	4	4	4	4	4	4	4	4	3	4	5	14.2857	12	16	16
Included	GefitinibPO	qhr@dhah	10.2	1	1	2	2	1	3	2	2	1	2	3	3	3	3	3	1	1	3	2	3	3	4	3	2	4	3	3	3	3	3	5	4	4	10.8571	10.6667	14	11.1111
Included	GefitinibPO	qhr@dhah	14.0333	1	1	1	2	1
Included	GefitinibPO	qhr@dhah	16.2667	1	1	1	1	2	3	2	4	3	3	3	3	4	2	3	3	2	3	2	4	3	4	3	3	4	4	4	4	4	2	3	4	3	13.7143	12	16	11.5556
Included	GefitinibPO	qhr@dhah	20.4667	1	1	1	1	1	4	2	4	3	3	4	3	4	4	3	3	2	3	2	4	3	4	3	3	4	4	4	4	2	3	2	3	3	13.7143	12	15	12
Included	GefitinibPO	qhr@dhah	30.6	1	1	1	2	1	3	3	4	4	3	4	3	3	3	3	3	1	4	3	4	3	4	4	3	3	3	3	3	3	4	3	3	3	14.8571	12.6667	12	12
Included	GefitinibPO	qhr@dhah	32.8333	1	1	1	1	1
Included	GefitinibPO	qhr@dhah	61.5333	1	1	1	1	1	3	3	5	5	3	4	3	3	3	3	4	2	2	3	3	4	4	3	3	4	4	4	4	4	4	4	4	4	15.4286	14	16	12.8889
Included	GefitinibPO	qh@gd##h	2.56667	1	1	1	1	1	4	4	5	5	3	4	4	4	3	4	4	4	4	4	4	3	4	4	4	4	.	4	4	4	4	5	4	5	16.5714	16	16	16
Included	GefitinibPO	qh@gd##h	5.96667	1	1	1	1	1	4	3	5	4	4	4	3	4	4	4	4	4	4	4	4	3	4	4	4	4	3	4	4	4	4	4	4	4	16	15.3333	15	16
Included	GefitinibPO	qh@gd##h	14	1	1	1	1	1	3	3	4	4	3	2	3	3	3	3	3	3	2	3	4	3	3	3	3	4	3	4	4	4	4	3	3	4	13.7143	11.3333	14	13.3333
Included	GefitinibPO	qh@gd##h	17.9	1	1	1	1	1	3	3	4	4	3	3	4	3	3	3	3	3	4	4	4	3	4	4	4	4	3	4	4	4	4	3	3	4	14.8571	13.3333	14	14.6667
Included	GefitinibPO	qh@gd##h	21.6333	1	1	1	1	1	4	4	4	4	4	4	4	4	3	3	4	4	4	4	4	3	4	4	4	4	4	4	4	4	4	4	4	4	14.8571	16	16	15.5556
Included	GefitinibPO	qh@gd##h	26.0667	1	1	1	1	1	4	4	4	4	4	5	4	4	4	4	4	4	4	4	4	3	4	4	4	4	4	4	4	4	4	4	4	4	15.4286	16.6667	16	16
Included	GefitinibPO	qh@gd##h	33.5333	1	1	1	1	1	4	4	5	4	3	4	4	4	3	3	4	3	4	4	4	3	4	4	4	4	4	4	4	4	4	4	3	4	15.4286	15.3333	15	15.1111
Included	GefitinibPO	qh@gd##h	39.1333	1	1	1	1	1	4	4	3	4	2	4	3	4	3	3	4	3	4	4	3	3	4	4	4	4	4	4	4	4	4	4	4	4	13.7143	14	16	15.1111
Included	GefitinibPO	qh@gd##h	46.8333	1	1	1	1	1	3	4	4	4	3	2	3	3	3	3	4	3	4	4	3	2	3	3	3	3	3	3	3	4	4	3	3	4	12.5714	12	12	14.2222
Included	GefitinibPO	qhffqa#q	1.16667	1	1	1	2	2	3	3	4	4	3	5	3	3	3	3	3	1	1	3	2	2	4	4	3	3	2	4	4	3	3	3	4	4	13.1429	13.3333	13	11.1111
Included	GefitinibPO	qhffqa#q	4.66667	1	1	2	2	1	3	4	4	2	3	3	3	4	3	2	4	4	4	4	3	2	3	.	4	3	.	4	3	1	4	3	4	4	10.6667	13.3333	14.6667	13.7778
Included	GefitinibPO	qhffqa#q	7	1	1	1	2	1	3	2	3	2	2	3	2	3	3	3	3	3	4	4	2	2	3	2	2	4	3	4	3	4	4	3	4	4	9.71429	10	15	14.2222
Included	GefitinibPO	qhffqa#q	11.2	1	1	1	1	1	3	4	4	3	2	3	3	4	4	3	4	3	4	4	3	2	4	4	3	3	2	4	4	4	4	5	4	5	13.1429	13.3333	13	16
Included	GefitinibPO	qhffqa#q	15.4	1	1	2	2	2	3	3	3	3	3	3	4	4	3	4	2	3	4	4	3	2	4	3	3	3	3	4	4	3	3	3	4	4	12.5714	12	14	14.2222
Included	GefitinibPO	qhffqa#q	24.9667	1	1	1	1	1	3	3	4	2	3	3	3	4	3	3	4	3	4	4	3	2	3	2	3	3	4	4	4	4	4	4	4	5	10.8571	13.3333	15	15.5556
Included	GefitinibPO	qhffqa#q	35.2333	1	1	1	1	2	3	2	3	3	3	3	3	3	3	3	3	3	3	3	3	2	3	3	3	3	3	4	3	3	3	4	3	5	11.4286	12.6667	13	12.8889
Included	GefitinibPO	qhffqa#q	44.5667	1	1	2	1	2	3	3	3	3	3	3	3	3	3	3	3	3	3	3	3	2	3	3	3	3	3	3	3	3	3	3	3	5	11.4286	12	12	12.8889
Included	GefitinibPO	qhffqa#q	48.2667	1	1	1	1	1	3	3	4	2	3	3	3	3	3	3	3	3	3	4	3	2	3	3	3	3	.	3	3	3	4	3	3	3	11.4286	12	12	12.8889
Included	GefitinibPO	qhffqa#q	52	1	1	1	1	1	3	3	3	2	2	3	3	2	3	2	3	3	3	3	3	2	3	2	3	3	3	3	3	3	3	3	3	5	9.71429	11.3333	12	12.4444
Included	GefitinibPO	qhffqa#q	61.5667	1	1	1	1	2	3	3	4	4	3	3	3	3	3	2	3	3	3	4	3	3	3	3	3	3	.	3	4	3	3	3	3	4	12.5714	12	12	13.3333
Included	GefitinibPO	qhffqa#q	68.8	1	1	1	2	2	3	3	3	2	3	3	3	3	3	3	3	3	4	4	4	2	3	3	3	4	3	4	3	3	3	3	3	4	11.4286	12	14	13.3333
Included	GefitinibPO	qhffqa#q	73	1	1	1	1	2	3	3	4	3	3	3	3	3	3	3	3	3	3	4	3	3	3	3	3	3	2	4	3	3	3	3	3	3	12.5714	12	12	12.4444
Included	GefitinibPO	qhffqa#q	77.2	1	1	1	1	1	3	3	3	3	3	3	3	3	3	3	4	3	3	3	3	2	3	4	3	3	4	3	3	4	4	3	4	4	12	12.6667	14	13.3333
Included	GefitinibPO	qhffqa#q	81.4	1	1	2	2	1
Included	GefitinibPO	qhhdqarg	2.56667	1	1	1	1	1	3	3	4	3	3	3	4	4	4	3	3	4	4	4	3	2	4	3	3	4	.	4	4	4	4	3	4	4	12.5714	12.6667	16	16
Included	GefitinibPO	qhhdqarg	7.7	1	1	1	1	1	4	3	4	5	3	3	4	4	4	4	4	4	4	2	3	4	4	4	4	4	.	4	4	4	4	5	4	5	16	15.3333	16	15.5556
Included	GefitinibPO	qhhdqarg	13.3	1	1	2	2	1	4	3	3	2	3	3	3	3	3	3	3	3	4	4	3	3	3	3	4	4	.	4	4	4	4	5	4	4	11.4286	14	16	14.6667
Included	GefitinibPO	qhhdqarg	16.8	1	1	1	1	1	4	3	5	2	4	3	3	4	4	3	3	3	3	4	4	3	3	3	3	4	.	4	4	4	4	5	3	4	13.1429	14	14.6667	15.1111
Included	GefitinibPO	qhhdqarg	20.7667	1	1	1	1	1	3	4	5	5	3	4	4	4	4	3	4	2	4	3	4	4	4	4	4	4	.	4	4	4	4	4	4	5	16.5714	15.3333	16	15.1111
Included	GefitinibPO	aq@f@a#f	6.3	1	1	1	3	2	3	1	2	4	2	1	1	2	2	2	5	4	4	2	3	1	3	2	3	4	3	4	3	3	4	2	3	4	9.71429	9.33333	14	12.4444
Included	GefitinibPO	aq@f@a#f	14.8	1	1	1	1	1	3	4	5	2	4	4	4	4	3	3	4	4	4	3	4	2	4	4	4	4	.	4	4	4	4	4	4	4	13.7143	16	16	15.1111
Included	GefitinibPO	aq@f@a#f	21.3333	1	1	2	1	1	3	2	3	2	4	4	3	3	3	3	2	3	3	3	3	2	3	3	4	4	3	4	4	3	2	3	4	5	10.8571	13.3333	15	12.8889
Included	GefitinibPO	aq@f@a#f	25.3	1	1	1	1	1
Included	GefitinibPO	aq@hhd@d	0.366667	1	1	1	2	1	3	1	2	3	3	4	4	4	3	2	3	1	5	4	3	2	2	2	3	4	1	4	4	4	4	4	4	2	9.14286	14	13	13.7778
Included	GefitinibPO	aq@hhd@d	5.96667	1	1	1	2	1	4	2	3	5	2	2	3	4	3	3	4	2	5	4	4	3	4	3	3	4	1	5	4	4	4	5	4	3	14.2857	12.6667	14	14.6667
Included	GefitinibPO	aqh@ah@@	3.03333	1	1	1	1	1	4	3	4	4	2	2	3	3	3	3	3	3	4	3	4	3	3	3	3	3	3	3	3	4	4	4	3	4	13.7143	11.3333	12	13.7778
Included	GefitinibPO	aqh@ah@@	10.5	1	1	1	2	1	4	3	5	2	3	3	4	4	4	3	4	4	4	3	4	4	4	4	4	3	.	4	4	4	4	5	3	5	14.8571	15.3333	13.3333	16
Included	GefitinibPO	aqh@ah@@	14.2333	1	1	1	1	1	3	3	5	3	3	3	4	4	3	3	4	3	4	2	4	3	4	4	3	3	.	3	4	4	4	4	3	4	14.8571	14	12	14.2222
Included	GefitinibPO	aqh@ah@@	23.5667	1	1	1	1	1	3	3	5	2	3	3	3	3	3	3	3	3	4	3	4	3	4	3	3	3	3	3	4	4	4	4	3	4	13.7143	12.6667	12	14.2222
Included	GefitinibPO	aqh@ah@@	30.1	1	1	1	1	1	4	3	4	3	2	3	3	4	3	3	3	3	4	3	5	3	4	3	3	3	3	3	4	4	3	4	3	4	14.2857	12	12	14.2222
Included	GefitinibPO	aqh@ah@@	33.3667	1	1	1	1	1	4	3	5	4	4	5	4	4	4	4	4	4	4	4	5	4	4	4	4	5	3	5	4	4	4	4	3	4	17.1429	16.6667	16	16
Included	GefitinibPO	aqh@ah@@	34.0667	1	1	1	1	1
Included	GefitinibPO	aqh@ah@@	34.7667	1	1	1	1	1	3	3	4	4	2	2	3	3	3	3	3	3	3	3	4	3	4	4	3	3	3	4	3	4	4	3	3	4	14.8571	10.6667	13	13.3333
Included	GefitinibPO	aqh@ah@@	35.4667	1	1	1	1	2	3	2	3	3	3	4	3	3	3	3	3	3	3	3	2	2	3	3	4	4	3	3	3	3	3	2	3	3	10.8571	12.6667	13	12
Included	GefitinibPO	aqh@ah@@	38.6	1	1	1	2	2	2	2	3	4	1	2	2	3	2	2	2	3	4	2	4	3	3	3	2	3	.	3	3	4	4	4	4	4	12.5714	8.66667	13.3333	12.8889
Included	GefitinibPO	aqdrfg#d	2.73333	1	1	1	1	1	3	4	4	4	1	1	3	3	1	4	3	3	4	4	3	4	3	3	4	4	3	4	5	3	3	4	4	3	14.2857	10.6667	15	12.8889
Included	GefitinibPO	aqdrfg#d	4.36667	2	1	1	2	1	3	3	5	2	4	4	4	4	4	3	3	.	3	4	3	4	3	3	4	4	.	4	4	4	4	5	4	4	13.1429	16	16	15.5
Included	GefitinibPO	aqdrfg#d	5.76667	2	1	2	2	2	4	3	3	2	4	4	4	3	4	3	3	3	4	4	2	3	4	4	4	4	.	4	4	4	4	4	4	4	12	15.3333	16	15.1111
Included	GefitinibPO	aqdrfg#d	5.83333	1	1	1	2	2
Included	GefitinibPO	aq#aa@gf	3.13333	2	1	1	1	1	4	3	4	2	4	4	4	4	4	2	4	4	4	2	2	3	4	.	2	4	.	3	4	4	4	4	4	4	11.3333	14.6667	14.6667	15.1111
Included	GefitinibPO	aq#aa@gf	4.53333	2	1	2	2	1	3	2	3	2	4	2	4	4	4	3	2	4	4	4	2	2	3	.	2	4	.	4	4	4	4	4	4	4	10	12	16	16
Included	GefitinibPO	aq#aa@gf	14.8	1	1	1	1	1	3	4	5	2	4	3	3	4	4	3	3	3	4	4	2	2	4	4	4	4	.	4	4	4	4	3	4	5	12.5714	13.3333	16	16
Included	GefitinibPO	aq#aa@gf	18.3	2	1	3	3	2
Included	GefitinibPO	aarqfdf#	7.46667	1	1	1	2	2
Included	GefitinibPO	aarqfdf#	13.0667	1	1	1	1	2	4	2	4	2	1	4	3	4	4	1	4	1	2	2	3	2	4	4	4	4	.	4	4	4	4	4	4	5	11.4286	13.3333	16	13.3333
Included	GefitinibPO	aarqfdf#	16.8	2	1	2	2	2	2	2	2	2	2	4	1	4	4	1	1	1	2	2	2	1	4	.	4	4	.	4	4	2	4	2	4	4	8	9.33333	16	12
Included	GefitinibPO	aarqfdf#	21.9667	1	1	2	2	1
Included	GefitinibPO	aarqfdf#	26.1667	2	1	2	2	2
Included	GefitinibPO	aarrrhgq	2.56667	1	1	2	1	2	3	3	4	2	1	1	2	4	4	3	4	1	4	2	3	3	4	3	2	3	.	3	3	4	3	3	4	4	12.5714	8.66667	13.3333	12.8889
Included	GefitinibPO	aarrrhgq	7.73333	2	2	2	2	1
Included	GefitinibPO	aarrrhgq	12.3	1	1	2	2	2
Included	GefitinibPO	aarrrhgq	17.5667	1	1	1	2	1
Included	GefitinibPO	arr@radh	3.96667	1	1	1	1	2	4	2	3	5	3	3	3	4	3	4	4	4	4	2	4	4	4	4	4	2	.	3	3	3	4	4	5	4	16	14	13.3333	13.7778
Included	GefitinibPO	arr@radh	8.16667	1	1	1	1	1	4	4	5	2	4	4	2	4	3	4	4	4	4	3	4	3	4	3	4	4	4	4	4	4	4	4	4	5	14.2857	14.6667	16	15.5556
Included	GefitinibPO	arr@radh	11.4333	1	1	1	1	1	3	2	5	4	1	2	3	4	2	4	4	4	4	3	4	4	4	4	2	3	3	3	3	4	4	4	3	4	16.5714	10.6667	12	14.2222
Included	GefitinibPO	arr@radh	15.8667	1	1	1	3	1
Included	GefitinibPO	arrh@rff	0.733333	1	1	1	2	1	4	2	4	4	3	4	4	4	3	4	4	3	4	4	4	4	4	3	4	3	3	4	4	3	3	4	3	4	15.4286	15.3333	13	14.2222
Included	GefitinibPO	arrh@rff	5.16667	1	1	1	1	2	3	2	4	4	2	3	3	4	3	3	3	2	3	4	4	4	3	3	3	2	3	4	4	3	4	4	3	3	14.2857	12	12	13.3333
Included	GefitinibPO	arrh@rff	8.2	1	1	1	1	1	3	2	5	5	3	3	4	4	4	4	4	3	4	4	4	4	4	4	3	3	4	4	4	4	4	4	4	4	17.1429	14	15	15.5556
Included	GefitinibPO	arrh@rff	11.4	1	1	1	2	1	4	2	5	5	3	3	4	4	3	4	4	3	4	4	4	4	4	4	4	3	4	4	4	4	4	4	3	3	17.1429	14.6667	14	14.6667
Included	GefitinibPO	arrh@rff	14.9667	1	1	1	1	1	4	2	5	5	2	3	4	4	3	4	4	3	4	4	4	4	4	4	4	3	4	4	4	4	4	4	4	4	17.1429	14	15	15.1111
Included	GefitinibPO	arrh@rff	21.4333	1	1	1	1	1	4	3	5	5	4	3	4	4	2	4	4	3	4	4	5	5	4	3	4	3	3	4	4	4	4	4	4	4	17.7143	15.3333	14	14.6667
Included	GefitinibPO	arrh@rff	27.9667	1	1	1	1	1	4	4	5	5	3	4	4	4	3	4	4	3	4	5	5	4	4	4	3	3	4	4	4	4	4	4	4	4	17.7143	14.6667	15	15.5556
Included	GefitinibPO	arrh@rff	31	1	1	1	1	1	4	3	5	4	3	3	4	4	3	4	4	3	4	4	4	4	4	4	3	2	3	4	4	4	4	4	3	4	16.5714	14	12	15.1111
Included	GefitinibPO	arrh@rff	34.1333	1	1	1	1	1	4	3	5	5	3	3	4	4	3	4	3	3	4	5	4	4	4	3	4	3	3	3	4	4	4	4	4	4	16.5714	14	13	15.5556
Included	GefitinibPO	arrh@rff	39.9667	1	1	1	1	1	4	3	5	5	4	4	4	4	3	4	4	3	4	5	5	4	4	4	4	3	4	5	4	4	4	4	4	4	17.7143	16	16	15.5556
Included	GefitinibPO	arrh@rff	45.5667	1	1	1	1	1	4	3	5	5	3	3	4	4	3	3	3	3	4	4	4	4	4	3	3	3	4	4	4	3	4	4	3	4	16	13.3333	14	14.6667
Included	GefitinibPO	arrhhqfd	0.7	1	1	1	1	2	2	2	5	2	2	2	1	2	4	1	4	2	3	2	2	3	2	2	3	2	.	2	4	3	3	2	4	2	9.71429	9.33333	10.6667	11.1111
Included	GefitinibPO	arrhhqfd	6.76667	2	1	3	2	2	3	2	3	4	1	3	1	3	3	1	2	2	2	1	2	3	2	2	2	3	3	2	3	3	2	2	3	2	9.71429	7.33333	11	9.33333
Included	GefitinibPO	ar@d##rh	1.33333	1	1	1	1	1	4	2	4	2	3	4	4	4	4	4	4	3	4	4	4	4	4	4	4	4	4	4	4	4	4	5	4	5	14.8571	16	16	16
Included	GefitinibPO	ar@d##rh	5.06667	1	1	1	1	1	4	4	5	4	4	4	4	4	4	4	4	4	4	4	4	4	4	4	4	4	4	4	4	4	4	4	4	4	16.5714	16	16	16
Included	GefitinibPO	ar@d##rh	14.1667	1	1	1	2	1
Included	GefitinibPO	arhqqhda	0.433333	1	1	1	1	1	3	4	4	4	.	4	4	3	3	4	4	4	4	1	3	2	3	.	4	4	.	4	3	4	4	4	4	3	13.3333	16	16	12.8889
Included	GefitinibPO	arharghg	3.26667	1	1	1	1	2	3	3	5	4	3	3	3	3	3	3	3	4	3	3	3	3	3	3	3	3	3	3	4	3	3	3	3	3	13.7143	12	12	12.8889
Included	GefitinibPO	arharghg	9.8	1	1	1	3	2	3	4	4	2	2	4	5	4	4	4	2	3	3	1	2	4	4	3	4	3	.	3	4	3	4	3	5	3	13.1429	13.3333	14.6667	12.8889
Included	GefitinibPO	arharghg	13.9	1	1	2	2	2	3	3	4	4	2	2	2	2	2	3	3	3	3	2	3	3	3	3	3	3	3	3	3	3	3	2	3	3	13.1429	9.33333	12	10.6667
Included	GefitinibPO	arharghg	27.4667	1	1	1	2	2	3	3	3	3	3	3	3	3	3	3	3	2	3	3	3	3	3	3	3	3	.	3	3	3	3	3	2	3	12	12	10.6667	11.5556
Included	GefitinibPO	arharghg	35.4	1	1	1	1	2	3	3	3	2	3	3	2	2	2	2	2	3	3	2	3	3	3	3	2	3	.	3	3	3	3	3	2	2	10.8571	10	10.6667	10.2222
Included	GefitinibPO	arharghg	42.4	1	1	1	2	1	3	2	4	4	2	2	2	2	2	2	1	4	2	2	2	4	3	3	2	3	4	4	4	3	4	3	2	2	12.5714	8	13	11.1111
Included	GefitinibPO	arharghg	46.1333	1	1	1	2	2	3	3	3	2	2	2	2	3	3	2	3	3	4	2	3	3	3	3	3	3	2	3	3	3	4	3	3	3	10.8571	10	11	12.4444
Included	GefitinibPO	arharghg	68.5333	2	3	3	3	3
Included	GefitinibPO	a@adfahf	0.233333	1	1	2	2	2	3	2	2	2	2	3	3	3	4	4	4	3	3	4	4	4	2	2	2	2	3	3	4	2	3	4	3	4	11.4286	12	11	13.3333
Included	GefitinibPO	a@adfahf	0.933333	1	1	1	2	1	2	2	4	2	3	5	4	4	5	5	4	3	4	3	4	4	3	3	3	3	4	4	5	4	4	4	3	2	14.2857	15.3333	14	15.1111
Included	GefitinibPO	a@adfahf	1.4	1	1	1	3	1	3	2	3	2	3	5	3	4	4	1	2	4	4	3	5	4	4	2	2	3	4	4	4	4	4	3	4	4	12	12	15	15.5556
Included	GefitinibPO	a@fqgdaq	0.466667	1	1	1	2	1	3	2	4	4	3	3	3	3	2	4	4	2	3	2	2	2	3	3	4	4	3	4	3	4	4	3	2	4	12.5714	13.3333	13	12
Included	GefitinibPO	a@fqgdaq	5.6	1	1	1	2	1	2	2	4	2	3	4	3	3	3	2	4	2	4	4	3	2	3	3	3	4	3	4	3	4	4	3	4	3	10.8571	13.3333	15	13.3333
Included	GefitinibPO	a@#ghqqg	16.2333	2	1	2	2	1	2	2	4	2	1	5	4	4	4	2	4	3	2	2	1	2	2	2	2	4	.	4	4	4	4	4	3	4	8.57143	13.3333	14.6667	13.7778
Included	GefitinibPO	a@#ghqqg	18.5667	2	1	2	2	1	3	2	3	2	2	4	4	4	4	3	4	3	3	3	2	2	2	2	3	4	.	4	4	4	4	4	4	4	9.14286	14	16	14.6667
Included	GefitinibPO	a@gdadr@	0	1	1	1	1	2	4	2	4	3	1	1	2	1	4	2	2	3	4	3	3	3	4	3	2	2	.	4	4	4	4	2	4	4	12.5714	6.66667	13.3333	13.7778
Included	GefitinibPO	a@hqfa@f	1.86667	1	1	1	2	2	4	3	4	2	3	4	4	4	4	4	4	2	4	4	4	2	4	4	4	4	4	4	4	4	4	4	4	4	13.7143	15.3333	16	15.1111
Included	GefitinibPO	a@hdhafh	3.5	1	1	1	2	2	3	3	4	2	4	4	3	4	2	3	2	3	4	4	3	3	4	3	4	3	3	4	4	4	3	3	3	4	12.5714	13.3333	13	14.2222
Included	GefitinibPO	a@hdhafh	4.9	1	1	1	2	1	4	3	4	3	4	3	3	3	2	4	3	2	4	4	4	3	4	3	4	3	4	4	4	4	5	3	4	4	14.2857	13.3333	15	14.2222
Included	GefitinibPO	a@hdhafh	9.76667	1	1	1	2	1	4	3	4	4	4	4	3	4	3	3	3	3	4	4	4	3	4	3	4	4	.	3	4	4	4	4	4	4	14.2857	14.6667	14.6667	15.1111
Included	GefitinibPO	a@hdhafh	19.1	1	1	1	1	1	4	3	4	3	3	4	3	3	3	3	3	4	4	4	4	3	4	3	4	4	3	4	4	4	3	4	3	4	13.7143	14	14	14.6667
Included	GefitinibPO	a@hdhafh	22.6	1	1	1	1	1	4	3	5	4	4	4	4	4	3	3	3	4	4	4	4	4	4	4	4	4	4	4	4	4	4	5	4	4	16	16	16	15.5556
Included	GefitinibPO	a@hdhafh	28.2	1	1	1	1	1	4	2	5	4	2	4	3	4	4	3	3	2	4	4	4	3	4	3	3	4	.	4	4	4	4	4	3	5	14.8571	12.6667	14.6667	15.5556
Included	GefitinibPO	a@hdhafh	31.9333	1	1	1	1	1	4	2	5	2	3	3	3	4	4	3	1	4	4	4	4	3	4	4	4	4	.	4	4	4	4	4	4	4	14.2857	12	16	16
Included	GefitinibPO	a@hdhafh	36.3667	1	1	1	1	1	3	2	5	4	2	4	3	4	4	3	2	3	4	4	3	3	4	3	3	3	.	4	4	4	4	5	4	5	14.2857	12.6667	14.6667	16
Included	GefitinibPO	a@hdhafh	44.5333	1	1	1	1	1	3	3	4	5	2	3	3	4	3	3	4	3	4	4	5	5	5	5	4	5	4	4	4	3	3	3	3	4	18.2857	12.6667	16	14.2222
Included	GefitinibPO	a@hdhafh	69.7333	1	1	1	1	1	3	3	4	3	3	3	3	4	4	3	3	3	4	3	3	4	3	3	2	3	.	3	4	4	4	4	4	4	13.1429	12	13.3333	15.1111
Included	GefitinibPO	a@hdhafh	78.1333	1	1	1	1	1
Included	GefitinibPO	afqhhhhq	5.66667	1	1	1	1	1	3	3	4	3	3	3	3	3	3	3	4	3	4	3	4	3	4	3	3	4	3	4	4	4	4	3	3	4	13.7143	12.6667	14	14.2222
Included	GefitinibPO	afqhhhhq	12.5667	2	1	2	3	3	1	1	1	1	1	3	1	2	4	2	2	4	3	3	2	2	1	1	3	4	4	5	5	4	4	1	4	4	5.71429	7.33333	17	14.6667
Included	GefitinibPO	afra#h#g	13.3667	1	1	1	2	1	3	2	4	2	2	3	3	4	4	3	3	2	4	3	3	3	4	.	3	4	.	4	4	2	4	5	4	5	12.6667	12.6667	16	14.2222
Included	GefitinibPO	afra#h#g	27.5667	2	2	3	2	1	3	3	4	4	3	2	2	2	2	2	3	2	1	1	1	3	2	2	3	3	.	4	3	4	4	4	4	4	10.2857	11.3333	14.6667	10.2222
Included	GefitinibPO	afra#h#g	31.7667	1	1	2	1	1	4	4	4	5	3	3	2	3	4	3	5	2	3	3	4	4	2	2	3	4	3	4	4	3	3	3	3	3	13.7143	12.6667	14	12.4444
Included	GefitinibPO	afra#h#g	38.3	1	1	1	1	1	3	3	4	5	3	4	3	3	3	3	4	2	2	2	3	2	3	3	3	3	4	4	3	4	4	4	3	4	13.1429	14	14	12
Included	GefitinibPO	afra#h#g	42.9667	1	1	1	2	2	3	3	4	2	3	3	1	4	1	3	3	3	2	3	4	1	3	2	3	2	3	3	2	4	3	3	3	3	10.8571	10.6667	11	11.1111
Included	GefitinibPO	afr@hqrq	6.56667	1	1	1	2	1	3	2	4	2	2	.	3	2	3	3	2	2	4	2	3	3	3	3	3	3	.	4	3	2	3	3	4	3	12	10.4	14.6667	10.6667
Included	GefitinibPO	afr@hqrq	11.9333	2	3	3	3	3	1	1	2	4	3	1	1	1	3	1	2	1	2	1	1	1	1	1	3	3	.	3	3	3	2	2	4	2	6.28571	8	13.3333	8
Included	GefitinibPO	afrfq@aa	0	2	1	2	2	1	2	2	2	4	1	4	1	4	4	1	4	4	4	1	1	4	2	2	2	4	.	4	4	4	4	5	4	3	9.14286	11.3333	16	14.2222
Included	GefitinibPO	afrfq@aa	4.2	2	1	3	2	2	2	1	3	2	1	1	1	2	3	1	2	2	2	1	1	1	2	2	2	3	.	3	4	4	4	3	4	5	6.85714	6.66667	13.3333	12
Included	GefitinibPO	afrfq@aa	11.4333	2	2	2	1	1	3	3	4	2	2	3	4	4	4	3	4	3	3	3	2	3	3	3	4	4	.	4	4	4	4	4	4	4	11.4286	14	16	14.6667
Included	GefitinibPO	afrfq@aa	15.1667	1	2	3	2	2
Included	GefitinibPO	afrf@hh@	5.6	1	1	1	2	2
Included	GefitinibPO	afrf@hh@	17.9667	1	1	1	1	1	3	3	5	2	3	1	3	3	4	3	4	1	4	4	4	3	4	4	4	3	.	3	4	4	4	4	3	5	14.2857	12.6667	12	14.6667
Included	GefitinibPO	afrf@hh@	21.2333	1	1	1	1	1
Included	GefitinibPO	afrf@hh@	24.9667	2	1	1	1	2	3	2	4	2	1	2	2	3	2	3	2	1	2	2	3	2	3	3	3	2	.	3	3	3	3	4	3	4	11.4286	9.33333	10.6667	10.2222
Included	GefitinibPO	afrf@hh@	29.6333	1	1	1	1	1
Included	GefitinibPO	afrf@hh@	35.9333	2	1	2	2	1
Included	GefitinibPO	afrf@hh@	42.5	2	1	2	2	2
Included	GefitinibPO	afrhad@h	2.56667	1	1	1	1	1	2	2	5	5	2	2	4	4	3	4	4	4	4	4	4	4	4	4	4	4	4	4	4	4	4	4	4	5	17.1429	13.3333	16	16
Included	GefitinibPO	afrhad@h	6.3	1	1	1	1	1	4	2	5	5	4	4	4	4	4	4	4	4	4	4	4	4	4	4	4	4	4	4	4	4	4	5	4	4	17.1429	16.6667	16	16
Included	GefitinibPO	afrhad@h	10.7333	1	1	1	1	2	4	3	5	5	2	3	3	4	4	3	3	3	3	4	4	4	4	4	3	4	4	4	4	4	4	5	4	4	16.5714	12.6667	16	15.1111
Included	GefitinibPO	afrhad@h	21.1333	1	1	1	1	1	4	2	5	5	4	4	4	4	4	4	4	3	4	4	4	4	4	4	4	4	4	4	4	4	4	4	4	4	17.1429	16	16	15.5556
Included	GefitinibPO	afrhad@h	24.4	1	1	1	2	1	4	2	5	3	2	4	4	4	3	4	3	3	3	4	4	4	4	4	3	4	4	4	4	4	4	4	4	4	16	13.3333	16	14.6667
Included	GefitinibPO	afrhad@h	27.9	1	1	1	1	1	4	2	5	3	3	3	4	4	4	4	4	3	4	4	4	4	4	4	4	4	4	4	4	4	4	4	4	4	16	14.6667	16	15.5556
Included	GefitinibPO	afrhad@h	32.5667	1	1	1	1	1	4	3	5	5	3	4	4	4	3	4	4	3	4	4	4	4	4	4	4	4	4	4	4	4	4	4	4	4	17.1429	15.3333	16	15.1111
Included	GefitinibPO	afrhad@h	37.2333	1	1	1	1	1	4	3	5	5	3	3	4	4	4	4	3	3	3	4	4	4	4	4	4	4	4	4	4	4	4	4	4	4	17.1429	14	16	15.1111
Included	GefitinibPO	afrhad@h	40.9667	1	1	1	1	1	4	3	5	5	3	3	4	4	3	4	4	3	4	4	4	4	4	4	4	4	4	4	4	5	4	5	4	4	17.1429	15.3333	16	15.5556
Included	GefitinibPO	afrhad@h	46.5667	1	1	1	1	1	4	3	5	5	3	4	4	4	4	4	4	3	3	4	4	4	4	4	4	4	3	4	4	4	4	4	4	4	17.1429	15.3333	15	15.1111
Included	GefitinibPO	afrhad@h	51	1	1	1	1	1
Included	GefitinibPO	afrhad@h	58.1	1	1	1	1	1	4	3	5	5	3	3	4	4	4	4	4	3	4	4	4	4	4	4	4	4	4	4	4	4	4	4	3	4	17.1429	14.6667	15	15.5556
Included	GefitinibPO	afrhad@h	61.9667	1	1	1	1	1	4	3	5	5	3	3	3	4	4	4	3	3	4	4	4	4	4	4	4	4	4	4	4	4	4	4	4	4	17.1429	13.3333	16	15.5556
Included	GefitinibPO	afrhad@h	67.4333	1	1	1	1	1	4	3	5	5	4	4	4	4	3	4	3	3	4	4	4	4	4	4	4	4	4	4	4	4	4	4	4	4	17.1429	15.3333	16	15.1111
Included	GefitinibPO	afrhad@h	75.9333	1	1	1	2	1
Included	GefitinibPO	af@@@fg#	1.86667	1	1	1	2	1	4	4	4	4	3	3	4	3	4	4	4	3	4	4	4	3	4	4	4	4	4	4	4	4	4	5	3	4	15.4286	15.3333	15	15.1111
Included	GefitinibPO	af@@@fg#	7.93333	1	1	1	1	1	3	3	5	3	3	3	3	4	4	3	3	3	4	3	4	3	4	4	4	3	4	4	4	4	4	5	4	3	14.8571	14	15	14.6667
Included	GefitinibPO	af@@@fg#	12.8	1	1	1	1	1	3	4	5	5	3	3	4	4	4	3	4	4	4	4	4	4	4	4	4	4	.	4	4	4	4	5	3	5	16.5714	15.3333	14.6667	16.4444
Included	GefitinibPO	af@@@fg#	18.1667	1	1	1	1	1	4	4	5	2	3	4	3	4	4	3	4	4	4	3	4	3	4	4	4	3	4	4	4	4	4	5	4	5	14.2857	15.3333	15	16
Included	GefitinibPO	af@@@fg#	21.2	1	1	1	2	1	3	3	5	3	3	3	3	4	3	5	3	3	4	5	4	4	4	3	3	3	4	4	3	4	4	3	3	4	16	12	14	15.1111
Included	GefitinibPO	af@@@fg#	24.4667	1	1	1	1	1	4	4	4	3	3	4	3	4	4	3	4	3	4	4	4	4	4	4	4	4	3	4	4	4	4	3	4	4	14.8571	14	15	15.5556
Included	GefitinibPO	af@@@fg#	27.7333	1	1	1	1	1	4	4	5	3	2	3	4	4	4	3	3	3	3	4	3	4	4	4	4	4	3	3	4	4	3	3	4	4	14.8571	12.6667	14	14.6667
Included	GefitinibPO	af@@@fg#	31.0667	1	1	1	2	1	3	4	5	5	1	4	4	3	4	3	4	3	4	2	4	3	4	4	4	4	4	4	4	4	4	3	4	4	16	13.3333	16	14.2222
Included	GefitinibPO	afdrghh@	2.03333	1	1	1	1	2	3	2	4	2	3	4	3	4	4	3	4	1	4	2	4	2	3	2	3	4	4	4	4	3	2	4	4	4	11.4286	14	16	12.4444
Included	GefitinibPO	afdrghh@	5.26667	1	1	1	1	1	3	3	5	5	3	4	3	4	3	3	3	3	4	4	3	3	3	3	3	3	4	3	3	3	2	4	4	5	14.2857	13.3333	14	13.7778
Included	GefitinibPO	afdrghh@	8.8	1	1	1	2	1	3	3	5	5	4	4	3	3	4	3	3	3	3	3	4	3	3	3	3	4	3	4	4	4	4	5	4	4	14.8571	14.6667	15	14.2222
Included	GefitinibPO	afdrghh@	12.3	1	1	1	1	2
Included	GefitinibPO	afdrghh@	13.2333	1	1	1	2	1	4	4	4	2	4	4	4	4	4	3	3	3	4	4	4	4	3	4	4	4	4	4	4	4	2	5	4	5	13.7143	16	16	15.1111
Included	GefitinibPO	afdrghh@	15.1	1	1	1	2	1	4	4	5	4	4	3	4	4	4	4	3	3	4	4	4	4	5	3	4	4	4	4	4	3	2	4	3	3	16.5714	14.6667	15	13.7778
Included	GefitinibPO	afdrghh@	21.1333	2	2	3	2	1
Included	GefitinibPO	afdrghh@	21.3667	2	3	3	2	1	2	2	2	4	1	4	4	4	4	1	4	1	4	2	1	2	2	.	2	4	4	4	4	3	2	3	4	3	8	12	16	12
Included	GefitinibPO	afdhqhgh	0.933333	2	1	1	2	1	3	2	2	2	3	5	3	5	4	2	3	3	4	2	2	3	2	3	4	3	.	4	4	4	4	4	4	3	9.14286	14.6667	14.6667	14.6667
Included	GefitinibPO	afdhqhgh	7.43333	1	1	2	2	2	3	3	2	2	1	2	3	4	4	2	2	3	3	1	2	3	3	2	3	4	.	4	4	4	4	2	4	5	9.14286	8.66667	16	14.2222
Included	GefitinibPO	afdhqhgh	13.2667	1	1	1	1	2	3	2	4	2	1	3	3	4	3	2	3	3	4	4	2	2	4	4	2	4	.	4	3	4	4	3	4	5	11.4286	10	16	15.1111
Included	GefitinibPO	afdhqhgh	27.5	1	1	1	2	2	2	2	3	2	2	1	2	3	4	2	2	2	2	3	2	1	3	2	2	3	3	4	4	3	4	2	2	4	8.57143	7.33333	12	12.8889
Included	GefitinibPO	afdhh#gh	3.33333	2	3	3	1	1	3	3	3	1	3	5	3	4	4	2	3	3	3	3	2	1	4	2	4	5	.	5	4	4	1	4	5	5	8.57143	14.6667	20	13.7778
Included	GefitinibPO	af#ardgh	0.233333	2	1	2	1	1	2	2	5	2	4	4	4	4	4	4	4	4	2	1	2	3	2	2	4	4	3	4	4	4	4	5	4	5	11.4286	16.6667	15	14.2222
Included	GefitinibPO	af#ardgh	6.76667	2	1	2	2	1
Included	GefitinibPO	af#r##hd	0	1	1	1	1	1	4	4	5	2	4	4	3	2	4	4	2	4	2	2	2	2	4	4	4	4	.	4	4	4	4	5	4	4	13.1429	14.6667	16	13.3333
Included	GefitinibPO	afgdfdar	11.7333	1	1	1	2	1	3	3	4	4	2	3	2	4	4	4	4	3	3	4	3	4	4	3	4	4	3	3	4	5	4	4	3	3	14.8571	12.6667	13	15.1111
Included	GefitinibPO	afgdfdar	15.2333	1	1	1	2	1	4	3	4	5	3	4	3	3	4	3	4	3	4	3	4	4	3	3	4	4	4	4	4	4	4	4	4	4	14.8571	14.6667	16	14.6667
Included	GefitinibPO	afgdfdar	18.5	1	1	1	2	1	3	3	4	4	3	4	4	4	4	3	4	3	4	3	3	3	4	3	3	3	3	4	4	4	4	4	3	3	13.7143	14.6667	13	14.6667
Included	GefitinibPO	afgdfdar	21.7667	1	1	1	2	1	3	3	5	4	2	3	3	4	4	3	3	3	3	3	3	3	4	3	4	4	3	4	4	4	4	4	3	4	14.2857	12.6667	14	14.6667
Included	GefitinibPO	afgdfdar	26.8333	1	1	1	2	1	3	3	4	4	3	4	4	3	4	3	4	3	4	3	4	3	3	3	4	4	3	4	4	4	4	4	4	2	13.7143	15.3333	15	13.7778
Included	GefitinibPO	afgdfdar	33.2	1	1	1	2	1	4	4	5	4	4	4	3	4	4	3	4	3	4	4	4	3	4	3	3	4	3	4	4	4	4	4	4	4	14.8571	14.6667	15	15.5556
Included	GefitinibPO	afgdfdar	38.3667	1	1	1	2	1	4	3	5	4	2	3	3	4	3	3	4	3	4	3	3	3	4	3	4	3	3	4	4	4	4	4	4	3	14.2857	13.3333	14	14.2222
Included	GefitinibPO	afgdfdar	43.0333	1	1	1	1	1	4	3	4	4	3	4	2	4	4	2	4	3	4	3	3	3	3	3	4	4	4	4	4	4	4	3	4	4	12.5714	13.3333	16	15.1111
Included	GefitinibPO	afgdfdar	46.7667	2	1	2	1	1	3	3	4	2	3	3	4	4	3	3	3	3	5	1	2	3	3	3	3	3	3	4	3	3	3	4	4	4	11.4286	13.3333	14	12.8889
Included	GefitinibPO	afgdfdar	57.9667	2	1	2	2	1	3	2	4	2	2	2	3	3	4	2	4	2	3	4	3	3	3	3	3	3	3	3	3	3	4	3	3	4	11.4286	11.3333	12	13.3333
Included	GefitinibPO	afgdfdar	65.0667	2	1	2	2	2	3	2	3	4	2	3	3	3	3	3	3	3	4	3	2	4	3	3	4	3	3	3	4	4	4	3	3	3	12.5714	12	12	13.7778
Included	GefitinibPO	afhfrqdq	3.5	1	1	1	2	3	4	3	3	4	1	2	2	2	3	3	2	2	2	2	3	2	2	2	2	4	3	4	2	4	2	1	3	2	10.8571	6.66667	14	9.33333
Included	GefitinibPO	afhfrqdq	6.76667	1	1	1	1	2	2	2	5	5	1	3	2	3	4	3	1	3	3	2	4	2	3	3	2	4	3	4	2	4	2	1	3	3	14.2857	6.66667	14	11.5556
Included	GefitinibPO	afhfrqdq	11.9667	1	1	2	3	2	1	1	5	3	1	3	2	2	4	1	1	1	4	4	3	2	2	2	2	3	3	3	2	3	2	1	4	2	10.2857	6.66667	13	10.6667
Included	GefitinibPO	afhd@#ag	3.26667	2	1	2	2	2	3	2	3	2	1	4	3	3	1	3	2	2	3	4	3	3	3	2	3	3	3	4	4	4	3	3	3	2	10.8571	10.6667	13	11.5556
Included	GefitinibPO	afhd@#ag	7.7	1	1	1	1	1	3	2	5	2	3	4	3	4	4	3	4	2	4	2	3	3	3	2	3	4	.	4	3	4	4	4	4	5	12	14	16	14.2222
Included	GefitinibPO	afhd@#ag	11.4333	2	1	1	2	1	3	2	4	4	3	4	3	3	4	3	2	2	3	3	2	3	3	2	3	3	.	3	3	3	3	3	3	3	12	12	12	12
Included	GefitinibPO	afhd@#ag	15.1667	1	1	1	2	2	3	2	3	3	3	4	3	4	4	3	3	3	4	2	3	3	3	2	3	4	.	4	4	4	3	3	4	3	11.4286	12.6667	16	13.7778
Included	GefitinibPO	ahqaaa#g	1.23333	1	1	1	1	1	4	4	5	1	4	5	3	5	4	5	5	4	4	5	5	5	5	4	5	5	4	5	5	5	5	5	5	5	17.1429	18	19	18.6667
Included	GefitinibPO	ahqaaa#g	5.9	1	1	1	1	1	4	4	5	5	4	4	4	4	4	4	4	4	4	4	4	4	4	4	4	4	.	4	4	4	4	5	4	5	17.1429	16.6667	16	16.4444
Included	GefitinibPO	ahqaaa#g	16.8	1	1	1	2	1	4	5	1	3	3	5	4	4	4	3	4	3	4	4	4	4	4	4	4	4	4	4	4	4	2	5	4	5	13.1429	16.6667	16	15.1111
Included	GefitinibPO	ahqaaa#g	20.7667	1	1	1	2	1	4	4	3	1	3	4	4	3	3	3	4	3	3	4	4	4	3	3	4	4	3	4	4	4	4	3	5	5	12	14.6667	16	14.6667
Included	GefitinibPO	ahq@h#fa	3.03333	2	3	2	2	1	3	2	4	5	3	3	3	1	4	3	4	3	2	2	2	4	2	2	3	4	3	4	3	3	3	3	4	5	12.5714	12.6667	15	11.5556
Included	GefitinibPO	ahq@h#fa	10.9667	2	1	3	2	1
Included	GefitinibPO	ahq@h#fa	11.6667	2	1	3	3	3
Included	GefitinibPO	ahq@h#fa	15.4333	2	3	3	3	2
Included	GefitinibPO	ahqdqr#r	0.466667	1	1	1	1	2	4	4	4	5	2	4	3	4	4	4	4	2	4	2	4	4	4	4	4	4	3	4	4	4	4	4	4	5	16.5714	14	15	14.6667
Included	GefitinibPO	ahqdqr#r	4.2	1	1	1	1	1	3	3	5	5	4	3	4	4	4	3	4	3	4	4	3	3	4	4	4	4	4	4	4	4	4	5	4	5	15.4286	16	16	16
Included	GefitinibPO	ahqdqr#r	7.93333	1	1	1	1	1	4	4	5	4	1	4	4	4	4	4	4	3	4	2	4	3	4	4	4	3	4	4	4	4	4	5	4	5	16	14.6667	15	15.1111
Included	GefitinibPO	ahqdqr#r	11.4333	1	1	1	1	1	4	4	4	4	4	4	4	4	4	3	5	3	4	3	4	2	4	5	4	4	4	4	4	5	4	3	4	3	14.8571	16	16	15.1111
Included	GefitinibPO	ahqdqr#r	15.4	1	1	1	1	1	4	4	5	3	4	4	4	4	4	4	4	2	4	4	4	3	4	.	3	4	.	4	4	4	4	5	4	5	15.3333	16	16	15.5556
Included	GefitinibPO	ahqdqr#r	27.2333	1	1	1	1	1	3	4	5	3	3	3	4	4	4	4	4	4	4	5	4	3	4	4	4	4	4	4	4	5	4	3	4	4	15.4286	14	16	16.8889
Included	GefitinibPO	ahqdqr#r	30.9667	1	1	1	1	1	4	4	5	4	3	4	3	4	3	4	4	2	4	4	3	3	4	4	4	3	3	4	4	4	4	4	4	5	15.4286	14.6667	14	15.1111
Included	GefitinibPO	ahqdqr#r	35.9333	1	1	1	1	1	4	4	5	5	4	4	4	4	4	4	4	4	4	4	4	4	4	4	4	4	3	4	4	4	4	4	4	4	17.1429	16	15	16
Included	GefitinibPO	ahqdqr#r	46.6667	1	1	1	1	1	3	2	5	5	3	3	3	3	4	4	4	3	4	3	3	4	3	3	4	4	3	4	3	3	4	5	4	4	15.4286	14.6667	15	13.7778
Included	GefitinibPO	ahqdqr#r	50.4	1	1	1	1	1
Included	GefitinibPO	ahadfh@g	0.466667	1	1	1	2	2	2	3	5	5	3	3	3	4	4	3	4	2	4	2	4	4	4	3	4	4	4	4	4	4	3	3	4	3	16	13.3333	16	13.3333
Included	GefitinibPO	ahadfh@g	4.66667	1	1	1	2	2	4	1	4	2	4	4	3	2	4	4	1	3	4	4	4	4	4	4	4	4	4	4	4	4	2	4	4	4	14.8571	13.3333	16	13.7778
Included	GefitinibPO	ahadfh@g	9.93333	1	1	1	2	2
Included	GefitinibPO	ahrfaqda	0.433333	1	1	1	1	1	4	4	5	5	4	4	4	4	4	4	4	4	4	4	4	4	4	4	4	4	4	4	4	4	4	5	4	5	17.1429	16.6667	16	16.4444
Included	GefitinibPO	ahrfaqda	3.73333	1	1	1	1	1	4	4	5	5	4	3	4	4	4	3	4	4	4	4	4	4	4	4	4	4	4	4	4	4	4	5	4	4	16.5714	16	16	16
Included	GefitinibPO	ahrfaqda	8.6	1	1	1	1	1	4	4	5	5	2	2	2	4	2	4	4	4	4	4	4	4	4	4	4	4	4	4	4	4	4	4	4	5	17.1429	12	16	15.5556
Included	GefitinibPO	ahrfaqda	15.1333	1	1	1	1	1	5	4	5	4	4	4	4	4	4	4	4	4	4	4	4	4	4	4	4	4	4	4	4	4	4	4	4	5	16.5714	16	16	16.4444
Included	GefitinibPO	ahrfaqda	18.4	1	1	1	1	1	4	4	5	4	2	3	3	4	4	4	4	4	4	4	3	4	4	4	4	4	4	4	4	4	4	4	4	5	16	13.3333	16	16.4444
Included	GefitinibPO	ahrfaqda	21.4333	1	1	1	1	1	4	4	4	4	4	2	2	4	4	4	4	4	4	4	4	4	4	4	4	4	4	4	4	4	4	5	4	5	16	14	16	16.4444
Included	GefitinibPO	ahrfaqda	24.4667	1	1	1	1	1	4	4	5	4	4	4	4	4	4	5	5	5	4	4	4	4	4	4	4	4	4	4	4	4	4	4	4	5	17.1429	16.6667	16	16.8889
Included	GefitinibPO	ahrfaqda	27.5	1	1	1	1	1	4	4	5	4	4	4	4	4	4	2	4	4	4	4	3	4	4	4	4	4	4	4	4	4	4	5	4	5	14.8571	16.6667	16	16.4444
Included	GefitinibPO	ahrd@hrf	1.73333	2	3	3	2	2	4	2	2	5	5	5	4	4	4	3	3	3	4	2	3	4	4	4	4	5	.	4	4	4	4	4	4	5	14.2857	16.6667	17.3333	15.1111
Included	GefitinibPO	ahrgd@qd	3.96667	2	1	2	1	1	4	4	2	2	4	5	4	4	4	4	5	3	4	4	3	4	4	4	4	4	.	4	4	5	4	5	4	4	13.1429	18	16	16
Included	GefitinibPO	ahrgd@qd	10.0667	2	1	2	2	1
Included	GefitinibPO	ahrgd@qd	13.8	2	1	2	2	2
Included	GefitinibPO	ahrgd@qd	16.8333	2	1	3	2	2
Included	GefitinibPO	ah@dq#hf	0.7	1	1	1	1	1
Included	GefitinibPO	ah@dq#hf	15.4	1	1	1	2	1	3	2	4	3	3	3	2	3	2	2	3	2	3	3	3	4	4	3	3	3	3	4	3	3	3	5	3	3	13.1429	12.6667	13	11.1111
Included	GefitinibPO	ah@dq#hf	18.9	1	1	1	2	1	3	3	4	3	3	3	3	3	3	3	3	3	3	3	3	4	3	3	3	3	2	3	3	3	3	4	3	4	13.1429	12.6667	11	12.4444
Included	GefitinibPO	ah@dq#hf	21.9333	2	1	1	2	1
Included	GefitinibPO	ahfafahd	1.43333	2	1	2	2	1	3	2	2	2	1	5	4	4	5	3	4	2	3	3	3	4	4	.	4	4	.	4	4	4	4	5	4	5	12	15.3333	16	15.1111
Included	GefitinibPO	ahfafahd	5.5	1	1	1	1	1	4	4	4	4	3	5	4	4	5	5	5	3	4	4	4	2	5	5	5	5	4	5	5	5	5	4	5	5	16.5714	17.3333	19	17.7778
Included	GefitinibPO	ahfafahd	9.23333	2	2	2	2	1	4	4	2	2	2	5	4	4	4	4	4	3	4	5	4	4	4	4	4	5	3	5	4	4	4	5	4	5	13.7143	16	17	16.4444
Included	GefitinibPO	ahfafahd	12.8333	1	1	1	1	1	5	5	4	4	4	5	4	4	4	3	4	3	4	4	4	4	4	3	4	5	4	5	5	5	4	4	4	5	14.8571	16.6667	18	16.8889
Included	GefitinibPO	ahfafahd	16	1	1	1	2	1	4	4	2	4	3	5	4	4	4	3	5	3	4	5	4	3	3	3	4	5	4	5	4	5	5	5	4	5	12.5714	17.3333	18	17.3333
Included	GefitinibPO	ahfafahd	23	1	1	1	1	1	3	4	5	5	4	5	5	4	4	3	5	2	4	4	4	3	4	4	5	5	4	5	4	5	4	5	4	5	16	19.3333	18	16
Included	GefitinibPO	ahfafahd	27.2	1	1	2	1	1	4	3	4	5	4	4	4	4	4	3	4	3	4	4	3	3	3	3	4	4	4	4	4	4	4	5	4	4	13.7143	16.6667	16	15.5556
Included	GefitinibPO	ahfafahd	31.4	1	1	1	2	1	4	4	4	4	4	4	4	4	4	4	5	3	4	4	4	4	4	3	4	5	4	5	4	5	4	5	4	5	15.4286	17.3333	18	16.4444
Included	GefitinibPO	ahfafahd	36.9667	2	2	2	1	1	3	3	5	2	2	2	3	3	2	3	3	3	4	2	2	2	2	2	3	4	2	4	3	4	4	4	3	4	10.2857	11.3333	13	12.8889
Included	GefitinibPO	ahhq@#hf	1	1	1	1	2	1	4	4	4	2	2	4	4	4	2	3	3	1	3	3	3	4	3	3	4	5	.	4	3	3	2	3	4	3	12.5714	13.3333	17.3333	10.6667
Included	GefitinibPO	ahhq@#hf	6.13333	2	2	2	2	1	2	2	4	2	1	2	3	3	4	2	4	1	4	3	1	2	2	3	3	4	.	4	3	3	3	5	3	3	9.14286	12	14.6667	12
Included	GefitinibPO	ahh#ffgh	1.86667	1	1	1	1	1	4	3	5	2	3	4	2	4	4	4	3	1	4	4	4	4	4	3	2	3	4	4	3	4	4	5	4	5	14.8571	12.6667	15	14.6667
Included	GefitinibPO	ahh#ffgh	5.6	1	1	1	1	1	3	2	4	4	3	4	3	4	4	3	4	2	4	4	4	2	4	4	4	4	.	4	4	4	4	4	4	4	14.2857	14.6667	16	15.1111
Included	GefitinibPO	ahh#ffgh	9.33333	1	1	1	1	1	3	3	5	5	1	4	2	4	4	4	2	3	4	1	4	4	4	.	4	3	.	4	3	4	4	3	4	5	17.3333	10.6667	14.6667	14.2222
Included	GefitinibPO	ahdhh#ga	3.06667	2	2	3	2	2	3	3	2	2	3	2	2	3	3	2	3	2	3	2	2	2	2	2	2	2	3	2	2	3	2	4	4	3	8	10.6667	11	10.2222
Included	GefitinibPO	ahdhh#ga	7.03333	1	1	2	2	2	3	3	5	1	3	3	2	3	3	3	3	2	3	1	3	2	3	3	3	3	3	3	3	3	3	3	3	3	11.4286	11.3333	12	10.6667
Included	GefitinibPO	ahdhh#ga	12.9	1	1	1	2	1
Included	GefitinibPO	ahdhh#ga	17.5	1	1	1	3	2
Included	GefitinibPO	ahdhh#ga	23.2333	2	2	3	2	1	4	4	4	1	1	3	2	2	3	3	3	1	3	2	2	2	4	2	2	2	2	4	3	4	2	3	3	3	10.2857	9.33333	11	10.2222
Included	GefitinibPO	ahdhh#ga	29.9333	1	1	2	2	1	1	2	2	2	1	1	1	2	3	2	4	1	2	1	2	1	2	3	3	3	.	3	2	3	1	1	3	2	8	7.33333	12	7.55556
Included	GefitinibPO	ahdhh#ga	40	2	2	2	2	2	2	2	3	3	1	2	2	2	3	2	3	2	4	1	1	2	2	2	2	2	.	3	4	4	3	3	3	3	8.57143	8.66667	10.6667	11.5556
Included	GefitinibPO	ahdhh#ga	46.0667	2	1	2	3	2	2	2	3	4	1	2	1	1	3	1	1	1	2	1	1	1	3	3	2	2	3	3	3	4	3	3	4	3	9.14286	6.66667	12	9.33333
Included	GefitinibPO	ahdhh#ga	50.0333	1	1	2	2	2
Included	GefitinibPO	ahdhh#ga	56.1	2	1	2	2	2	3	3	4	2	3	4	3	3	4	2	3	2	3	2	2	3	4	2	2	4	3	4	4	4	3	4	4	3	10.8571	12.6667	15	12.4444
Included	GefitinibPO	ahd##@fa	2.93333	1	1	1	1	1	3	3	4	4	3	5	3	3	3	3	4	2	4	3	3	3	3	3	4	4	3	4	4	4	3	4	3	4	13.1429	15.3333	14	13.3333
Included	GefitinibPO	ahd##@fa	6.2	1	1	1	2	1	3	3	4	4	2	5	3	3	3	3	3	3	4	3	3	3	3	3	3	4	3	3	4	4	3	4	3	4	13.1429	13.3333	13	13.7778
Included	GefitinibPO	ahd##@fa	9.93333	1	1	1	1	1	4	3	5	4	3	5	3	3	3	3	4	3	4	4	3	3	3	3	4	4	4	4	4	4	4	4	4	5	13.7143	15.3333	16	15.1111
Included	GefitinibPO	ahd##@fa	13.6667	1	1	1	1	1	3	3	4	4	2	5	3	4	3	3	4	3	4	3	3	3	4	4	4	4	3	4	4	4	3	4	4	5	14.2857	14.6667	15	14.6667
Included	GefitinibPO	ahd##@fa	18.3333	1	1	1	1	1	3	3	4	5	2	5	3	3	3	3	5	3	4	3	3	3	3	3	3	4	3	4	4	4	3	4	4	5	13.7143	14.6667	15	14.2222
Included	GefitinibPO	ahd##@fa	24.1667	1	1	1	2	1	3	2	4	4	2	5	3	3	3	3	3	2	3	2	2	3	3	3	3	4	3	4	4	4	4	4	3	4	12.5714	13.3333	14	12.8889
Included	GefitinibPO	ahd##@fa	27.6667	1	1	1	2	1	3	2	3	2	1	4	3	3	3	3	3	3	4	4	3	3	3	3	3	4	4	4	4	4	4	4	4	4	11.4286	12	16	14.6667
Included	GefitinibPO	ahd##@fa	32.5667	1	1	2	2	1	3	3	4	2	3	5	3	3	3	3	4	3	4	3	3	2	3	3	3	4	3	4	4	4	4	4	4	4	11.4286	14.6667	15	14.2222
Included	GefitinibPO	ahd##@fa	39.8	1	1	1	1	1	3	3	4	3	2	4	2	3	3	3	4	2	4	4	3	3	3	3	3	4	3	4	4	4	4	4	4	5	12.5714	12.6667	15	14.6667
Included	GefitinibPO	ahd##@fa	43.3	1	1	2	2	1	3	3	4	3	3	5	3	3	3	3	3	3	4	3	3	3	3	3	3	3	3	4	4	4	4	4	3	5	12.5714	14	13	14.6667
Included	GefitinibPO	ah#ar@dd	2.33333	1	1	1	1	1	4	4	5	5	3	3	3	3	4	3	4	3	3	4	4	3	3	3	3	3	4	4	4	4	4	3	3	5	14.8571	12.6667	14	15.1111
Included	GefitinibPO	ah#ar@dd	6	1	1	1	1	2	4	4	5	2	4	4	4	4	4	5	5	4	5	4	4	4	4	4	3	4	4	4	5	4	4	5	4	5	16	16.6667	16	17.3333
Included	GefitinibPO	ah#ar@dd	16.9667	1	1	1	1	1	4	4	5	5	3	4	4	4	4	4	4	3	4	4	4	4	4	.	4	4	4	4	4	4	4	4	4	5	17.3333	15.3333	16	16
Included	GefitinibPO	ah#@#hdd	4.66667	1	1	1	2	1	3	3	4	4	3	3	3	3	4	3	4	3	3	4	4	3	4	4	4	4	3	4	4	4	4	4	4	4	14.8571	14	15	14.6667
Included	GefitinibPO	ah#@#hdd	7.7	1	1	1	2	1	3	3	3	3	3	4	3	3	4	3	3	2	3	3	3	3	3	2	3	4	3	4	4	4	4	3	3	3	11.4286	12.6667	14	13.3333
Included	GefitinibPO	ah#@#hdd	11.2	1	1	2	1	1	3	3	3	4	3	3	3	3	4	3	3	2	3	3	3	3	4	3	3	4	3	4	4	4	4	5	3	3	13.1429	13.3333	14	13.3333
Included	GefitinibPO	ah#@#hdd	14.7	2	2	3	2	2	3	2	2	2	3	3	2	4	4	3	3	3	2	2	1	3	2	2	3	4	3	4	4	4	3	3	3	3	8.57143	11.3333	14	12.8889
Included	GefitinibPO	ah#hrahh	0	1	1	1	2	2	4	2	1	2	1	2	2	4	2	2	5	1	5	3	4	2	3	3	2	4	4	4	4	4	4	2	2	5	9.71429	9.33333	14	14.2222
Included	GefitinibPO	ahgh@a@q	2.5	1	1	1	1	1	4	5	5	4	3	4	4	4	4	4	4	4	4	4	4	4	4	4	4	4	3	5	5	5	5	5	4	5	16.5714	16	16	17.7778
Included	GefitinibPO	ahgh@a@q	6	1	1	1	1	1	4	4	5	4	2	4	3	4	4	4	4	4	4	4	4	4	4	4	4	4	3	4	4	5	5	3	4	5	16.5714	13.3333	15	17.3333
Included	GefitinibPO	ahgh@a@q	13.0667	1	1	1	2	2	4	4	4	4	4	4	3	4	4	4	3	4	4	4	4	3	4	4	4	4	3	4	4	4	5	4	4	4	15.4286	14.6667	15	16.4444
Included	GefitinibPO	ahgh@dfq	1.86667	1	2	1	2	2	3	2	3	4	1	3	3	3	3	2	3	3	3	1	3	2	3	2	3	3	3	3	3	3	3	2	3	3	10.8571	10	12	11.1111
Included	GefitinibPO	ahgh@dfq	7	1	1	2	2	2	3	3	3	2	3	3	3	3	3	3	3	3	3	2	3	2	3	2	3	3	3	3	4	4	4	3	3	5	10.2857	12	12	13.7778
Included	GefitinibPO	ahgh@dfq	15.2667	1	1	1	2	2	3	3	4	3	3	3	3	3	3	2	3	3	3	3	3	2	3	3	3	3	3	3	4	4	3	2	3	4	11.4286	11.3333	12	13.3333
Included	GefitinibPO	ahgh@dfq	18.6667	1	1	2	2	2	3	3	4	4	2	2	3	3	3	3	3	3	2	1	3	2	2	2	2	2	.	2	3	3	3	3	4	3	11.4286	10	10.6667	10.6667
Included	GefitinibPO	ahgh@dfq	22.6	3	3	3	2	1	2	2	4	2	3	3	2	2	3	2	3	3	2	2	2	3	2	2	3	3	3	3	3	4	3	4	3	4	9.71429	12	12	11.5556
Included	GefitinibPO	ahhffgdq	0.466667	1	1	1	2	1	3	2	5	2	3	4	3	4	3	3	5	2	4	2	3	2	4	4	4	4	4	4	4	4	4	4	4	5	13.1429	15.3333	16	14.2222
Included	GefitinibPO	ahhffgdq	4.26667	1	1	1	1	1	4	3	5	2	4	4	3	4	4	3	3	3	3	4	3	2	4	.	3	4	4	3	3	4	3	4	4	5	12.6667	14	15	14.6667
Included	GefitinibPO	ahhffgdq	8	1	1	1	1	1	3	3	4	5	2	4	3	4	3	3	5	3	4	3	4	2	4	3	4	4	4	4	4	4	4	4	1	2	14.2857	14.6667	13	13.7778
Included	GefitinibPO	ahhffgdq	11.0333	1	1	1	2	1	3	2	4	1	2	4	3	3	3	3	4	3	4	3	3	2	3	4	3	4	4	3	3	4	4	4	4	3	11.4286	13.3333	15	13.3333
Included	GefitinibPO	ahhffgdq	14.8	1	1	2	2	2	3	2	4	4	2	3	3	2	3	2	5	3	4	1	2	1	2	2	3	3	4	4	3	4	4	4	3	3	9.71429	13.3333	14	12
Included	GefitinibPO	ahhffgdq	19.4667	1	1	1	2	1	3	2	4	4	2	4	3	4	4	3	5	2	4	4	3	1	4	3	4	4	4	4	3	4	4	3	4	3	12.5714	14	16	14.2222
Included	GefitinibPO	ahhffgdq	24.3667	1	1	1	2	1	3	2	4	2	2	3	3	4	3	3	5	3	4	4	3	2	3	3	3	3	4	4	3	5	5	4	4	3	11.4286	13.3333	15	15.1111
Included	GefitinibPO	ahhffgdq	27.6333	1	1	1	2	2	3	2	4	2	2	4	3	3	3	3	3	3	4	2	4	1	3	3	3	3	4	4	3	5	4	3	3	3	11.4286	12	14	13.3333
Included	GefitinibPO	ahhffgdq	31.3667	1	1	2	2	1	3	2	4	2	2	3	3	3	3	3	3	1	4	4	3	1	3	3	3	3	4	3	2	5	4	3	3	2	10.8571	11.3333	13	12.4444
Included	GefitinibPO	ahhffgdq	50.5	1	1	1	1	1	3	2	4	2	3	3	2	2	2	2	3	2	4	2	4	1	3	3	4	3	4	4	3	4	4	3	3	4	10.8571	12	14	12
Included	GefitinibPO	ahh#@rf@	7.23333	1	1	2	3	2	4	2	2	1	2	3	4	3	1	2	2	2	2	2	2	2	3	2	2	4	4	4	2	4	2	2	5	5	8	10	17	10.2222
Included	GefitinibPO	ahh#@rf@	11.7667	1	2	3	2	2	3	2	4	2	1	4	3	4	4	2	3	2	3	1	2	2	4	.	2	3	4	4	3	4	4	3	4	4	10.6667	10.6667	15	12.8889
Included	GefitinibPO	ahh#@rf@	15.1333	2	2	2	2	1	3	4	4	2	2	4	2	4	4	2	4	1	3	2	2	3	2	.	4	4	4	4	4	4	4	5	4	5	10	14	16	13.7778
Included	GefitinibPO	adqg#rr#	2.03333	1	1	1	1	1	3	3	4	4	3	4	3	4	2	2	2	2	3	3	3	4	4	4	4	4	4	4	3	4	3	4	3	3	14.2857	13.3333	15	12
Included	GefitinibPO	adaara#a	0	1	1	1	1	3	1	2	4	2	1	3	2	2	3	3	3	4	4	3	4	2	4	4	3	4	.	4	4	4	4	1	4	5	13.1429	8.66667	16	14.6667
Included	GefitinibPO	adaara#a	23.6	2	1	2	2	3	2	2	3	2	2	2	3	3	4	2	2	3	3	3	2	4	3	3	2	3	2	3	3	4	4	2	2	3	10.8571	8.66667	10	13.3333
Included	GefitinibPO	adaara#a	28.2667	1	1	1	1	2	3	2	5	2	2	2	3	3	4	2	3	3	2	3	3	3	3	3	3	4	3	4	4	4	3	2	3	4	12	10	14	13.3333
Included	GefitinibPO	adaara#a	33.4	2	1	1	2	3	3	2	3	1	1	1	3	3	3	2	4	4	3	2	2	1	4	3	2	2	3	2	4	4	4	1	3	2	9.14286	8	10	12.8889
Included	GefitinibPO	adaara#a	36.9667	2	2	2	2	2
Included	GefitinibPO	ada##rhq	9.2	2	2	2	2	2	4	3	4	2	2	2	2	4	4	3	5	5	4	4	3	2	3	.	2	3	.	3	4	4	4	4	4	3	11.3333	11.3333	13.3333	16
Included	GefitinibPO	ada##rhq	16.4333	2	2	2	2	2	3	2	2	3	3	4	3	4	4	3	4	4	4	4	3	3	4	1	4	5	1	5	5	5	5	3	5	5	10.8571	14	16	17.7778
Included	GefitinibPO	adr@q@dh	0	1	1	1	2	1
Included	GefitinibPO	adr@q@dh	3.26667	1	1	1	1	1	3	3	4	2	2	3	3	4	4	4	2	1	3	2	3	4	4	.	4	3	.	4	4	4	4	3	4	5	14	11.3333	14.6667	13.7778
Included	GefitinibPO	adr@q@dh	7.23333	1	1	1	1	1	4	4	4	3	4	4	4	4	3	3	4	3	4	4	4	4	4	4	4	4	4	4	4	4	5	4	4	4	14.8571	16	16	15.5556
Included	GefitinibPO	adr@q@dh	15.1667	1	1	2	2	2	2	2	2	4	1	3	1	3	3	1	4	4	4	1	2	2	2	2	2	4	4	4	4	4	4	3	3	3	8.57143	9.33333	15	13.3333
Included	GefitinibPO	adr@q@dh	18.8333	2	1	2	2	2	2	1	2	2	1	4	3	3	4	1	3	3	4	1	1	2	2	2	3	4	3	4	4	3	4	3	3	4	6.85714	11.3333	14	13.3333
Included	GefitinibPO	adr@#qgq	2.8	2	1	2	1	1	3	2	4	2	1	3	3	4	3	2	2	1	2	2	3	3	3	3	3	3	.	4	3	4	4	3	4	3	11.4286	10	14.6667	11.5556
Included	GefitinibPO	adr@#qgq	5.83333	2	1	1	2	2	3	2	4	2	1	3	3	4	4	3	3	1	4	3	3	3	3	.	3	3	.	4	4	4	3	3	3	5	12	10.6667	13.3333	14.2222
Included	GefitinibPO	adr@#qgq	9.1	2	1	2	3	3	2	2	2	2	1	4	1	3	4	2	1	1	4	2	2	3	2	.	2	3	.	4	4	3	4	2	4	2	8.66667	7.33333	14.6667	12
Included	GefitinibPO	adrdhhfg	5.03333	1	1	1	1	1	4	4	5	4	3	4	4	3	4	3	4	3	4	4	4	2	4	4	3	3	3	3	4	4	4	3	4	4	14.8571	14	13	15.1111
Included	GefitinibPO	adrdhhfg	9	1	1	1	1	1	4	3	5	4	2	4	2	2	2	3	4	3	4	4	4	3	4	3	3	3	3	4	4	4	3	3	3	3	14.8571	12	13	12.8889
Included	GefitinibPO	adrdhhfg	12.9667	1	1	1	1	1	4	3	4	1	3	4	3	4	4	3	3	3	4	3	4	3	4	3	4	3	3	4	4	3	4	4	3	2	12.5714	14	13	13.7778
Included	GefitinibPO	adrdhhfg	16.2333	1	1	1	1	1	4	3	3	4	3	4	3	3	2	3	4	3	4	4	3	3	3	3	3	4	3	4	4	3	4	3	4	3	12.5714	13.3333	15	13.3333
Included	GefitinibPO	adrdhhfg	21	1	1	1	1	1	3	3	5	3	3	4	3	4	4	3	3	3	3	3	3	3	3	3	3	4	3	4	4	4	4	5	4	4	13.1429	14	15	14.6667
Included	GefitinibPO	adrdhhfg	21.8333	1	1	1	1	1	2	3	3	2	2	4	4	4	4	4	3	1	4	4	4	3	4	3	4	4	4	4	4	4	4	5	4	4	13.1429	14.6667	16	14.6667
Included	GefitinibPO	adrhddqg	2.8	1	1	1	2	2	3	4	4	3	2	4	4	3	3	3	3	1	1	3	4	4	4	3	3	3	3	3	3	4	4	4	2	2	14.2857	13.3333	11	10.6667
Included	GefitinibPO	adrhddqg	5.6	1	1	1	2	1	3	3	5	2	2	3	3	3	3	3	3	2	2	4	4	4	4	4	4	3	3	3	3	4	4	4	2	2	14.8571	12.6667	11	12
Included	GefitinibPO	adrhddqg	8.7	1	1	1	2	2	3	3	4	3	3	3	3	3	3	3	4	1	3	3	3	4	3	3	3	3	3	3	3	4	4	4	3	3	13.1429	13.3333	12	12
Included	GefitinibPO	adrhddqg	11.9667	1	1	1	2	1	3	3	5	4	3	3	3	3	3	3	3	2	3	3	3	3	3	3	3	3	3	3	4	4	3	4	3	4	13.7143	12.6667	12	12.8889
Included	GefitinibPO	ad@fgahd	1.8	1	1	1	1	1	1	2	4	3	1	1	2	3	4	2	3	2	1	3	4	3	4	4	2	4	3	3	3	2	2	3	2	4	13.7143	8	12	10.6667
Included	GefitinibPO	ad@fgahd	5.36667	1	1	1	1	2
Included	GefitinibPO	ad@fgahd	10.2667	1	1	1	2	1	3	3	4	5	3	3	2	4	3	3	2	3	3	2	4	2	4	3	3	4	3	3	4	4	4	4	3	4	14.2857	11.3333	13	13.7778
Included	GefitinibPO	ad@fgahd	35.0667	2	2	2	2	2	2	2	3	3	3	3	2	4	4	2	3	3	3	2	2	3	2	3	4	3	3	4	4	4	4	3	3	4	10.2857	12	13	14.2222
Included	GefitinibPO	ad@#qr@r	4.83333	1	1	1	2	1	3	3	4	5	3	4	4	4	2	3	3	3	4	4	4	4	3	4	3	4	3	4	4	4	4	3	4	4	15.4286	13.3333	15	14.6667
Included	GefitinibPO	ad@#qr@r	7.9	2	2	2	2	2	2	2	3	4	1	5	3	3	3	1	2	3	4	2	1	2	2	4	4	4	3	4	4	2	4	3	4	4	9.71429	12	15	12.8889
Included	GefitinibPO	ad@#qr@r	8.5	2	3	2	2	2	2	1	2	2	1	3	3	4	4	1	1	3	4	1	1	2	1	1	2	4	2	4	4	3	4	1	2	3	5.71429	7.33333	12	13.3333
Included	GefitinibPO	ad@#qr@r	8.53333	2	2	3	2	3
Included	GefitinibPO	ad@#qr@r	8.6	3	3	3	3	3
Included	GefitinibPO	ad@hf#ah	0.933333	1	1	1	2	2	4	3	4	3	3	3	3	3	3	3	3	3	3	2	4	3	4	4	3	4	3	4	4	4	4	3	4	3	14.2857	12	15	12.8889
Included	GefitinibPO	ad@hf#ah	4.63333	1	1	1	2	2	3	3	4	4	2	3	2	3	2	3	3	3	3	2	4	3	3	3	3	4	3	3	4	3	4	3	3	3	13.7143	10.6667	13	12
Included	GefitinibPO	addh#rha	1.4	1	1	1	2	2	3	3	3	4	2	4	4	4	3	3	2	4	4	2	3	2	3	3	2	4	4	4	4	4	5	4	4	4	12	12	16	15.1111
Included	GefitinibPO	ad#q#rdf	6.63333	1	1	1	1	1	4	4	5	4	2	4	4	4	4	4	4	4	3	3	4	4	4	4	4	4	3	4	4	4	4	5	3	4	16.5714	15.3333	14	15.1111
Included	GefitinibPO	ad#q#rdf	11.7667	1	1	1	2	1	4	4	2	2	2	4	4	4	4	4	4	3	4	4	4	3	4	4	4	4	4	4	4	4	4	5	4	5	13.1429	15.3333	16	16
Included	GefitinibPO	ad#q#rdf	19.4667	1	1	1	1	1	2	2	5	4	3	3	3	3	4	2	3	3	4	4	3	2	3	3	4	4	.	4	4	4	4	4	4	4	12.5714	13.3333	16	15.1111
Included	GefitinibPO	ad#q#rdf	34.6333	2	1	3	2	2
Included	GefitinibPO	adhd#raa	0.933333	1	1	1	1	1	3	4	3	3	3	4	2	4	4	3	3	4	4	4	4	3	4	4	4	4	4	4	4	4	4	3	4	3	13.7143	12.6667	16	15.5556
Included	GefitinibPO	adhd#raa	6.06667	1	1	1	1	1	4	4	5	5	3	4	3	4	3	3	4	3	4	4	4	4	4	4	4	4	3	4	4	4	4	5	4	5	16.5714	15.3333	15	15.5556
Included	GefitinibPO	a#ffahfg	3.73333	1	1	1	2	1	3	3	4	4	3	4	3	4	4	3	3	3	3	4	4	3	4	4	4	4	.	4	4	3	3	4	4	3	14.8571	14	16	13.7778
Included	GefitinibPO	a#ffahfg	7.23333	2	2	2	2	1	3	3	3	3	3	3	3	4	4	3	3	3	2	2	2	3	2	2	2	3	.	3	3	3	3	4	3	3	10.2857	12	12	12
Included	GefitinibPO	a#ffahfg	7.8	3	3	3	2	2

## Sheet: Cost
PSM cohort
Treatment	AfatinibPO			ErlotinibPO			GefitinibPO
Monthly cost ($)	Total	EGFR-TKIs	Others	Total	EGFR-TKIs	Others	Total	EGFR-TKIs	Others
0	2204.76	1488.52	716.249	1687	1098.3	588.694	2134.61	1477.2	657.416
1	1832.26	1301.1	531.164	1454.36	1109.82	344.547	1527.7	1206.93	320.772
2	2392.61	1814.5	578.113	2389.48	1709.51	679.965	2109.8	1566.77	543.035
3	2202.69	1431.09	771.597	1880.97	1357.6	523.372	1728.45	1360.19	368.262
4	2000.73	1239.73	760.999	1545.85	1179.34	366.5	1576.29	1133.8	442.489
5	2035.81	1507.35	528.459	2164.73	1480.06	684.667	1953.08	1331.83	621.243
6	1946.29	1316.75	629.535	1885.13	1361.44	523.691	1955.12	1312.35	642.769
7	2183.05	1342.01	841.034	1661.99	1003.67	658.325	2051.46	1268.13	783.326
8	2122.44	1319.55	802.887	1823.55	1124.38	699.175	1959.18	1220.37	738.81
9	2071.01	1266.94	804.072	1918.54	1167.32	751.219	1965	1107.51	857.495
10	2007.25	1292.91	714.341	2003.28	1070.93	932.349	1878.48	1092.5	785.978
11	2028.44	1282.94	745.504	1488.95	837.335	651.615	1762.46	885.565	876.893
12	1914.21	1156.56	757.648	2164.02	1126.98	1037.04	1647.15	800.029	847.118
13	2174.76	1036.51	1138.25	1707.73	936.925	770.804	1797.4	789.207	1008.19
14	2336.05	1075	1261.05	1846.43	1040	806.438	1840.27	797.756	1042.52
15	1644.35	832.129	812.218	1900.87	892.659	1008.22	1717.36	868.348	849.01
16	2279.14	888.821	1390.32	1767.8	778.222	989.574	1766.96	875.415	891.549
17	2032.5	819.944	1212.56	1568.47	691.049	877.417	1714.36	851.684	862.679
18	2524.13	915.426	1608.71	1647.08	689.59	957.492	1456.11	748.212	707.895
19	1984.79	688.298	1296.49	1584.59	743.918	840.673	1596.42	744.384	852.038
20	2313.81	731.704	1582.11	1237.95	626.408	611.541	1343.53	756.614	586.92
21	1851.62	907.069	944.552	2256.27	901.008	1355.26	1520.12	737.486	782.638
22	1391.53	601.977	789.556	1820.07	579.885	1240.18	1532.91	670.629	862.285
23	1591.4	672.955	918.441	1907.38	776.807	1130.57	1449.97	599.663	850.308
24	1398.84	873.786	525.053	1883.23	506.907	1376.33	1395.18	623.256	771.927
25	1418.82	867.578	551.238	1882.17	525.457	1356.71	1805.8	581.477	1224.32
26	1477.93	747.341	730.59	1568.54	592.89	975.655	1243.68	478.227	765.457
27	1315.59	668.624	646.97	1264.01	570.684	693.321	1612.76	593.161	1019.6
28	1598.98	645.239	953.739	1183.76	595.392	588.368	1472.77	686.758	786.008
29	1454.24	924.282	529.957	1090.97	374.459	716.515	1289.71	577.816	711.897
30	1305.39	672.388	633.001	1636.71	612.967	1023.75	1737.93	700.678	1037.25
31	1561.58	864.602	696.979	2010.45	639.055	1371.39	1072.56	438.397	634.158
32	1704.71	682.905	1021.8	2106.44	565.764	1540.68	1218.87	387.896	830.972
33	2190.91	862.163	1328.74	1942.27	645.968	1296.3	1376.62	483.94	892.676
34	2381.8	708.618	1673.18	1325.32	475.828	849.493	1985.91	332.193	1653.72
35	1746.71	657.792	1088.92	2201.33	559.378	1641.95	1525.61	404.559	1121.05
36	1630.23	800.336	829.895	863.274	497.036	366.238	1327.83	431.904	895.929
37	1495.14	486.609	1008.53	828.775	682.672	146.102	1263.05	328.894	934.152
38	1423.3	612.152	811.148	1801.82	604.596	1197.22	1107.92	446.252	661.669
39	1735.05	781.354	953.694	1608.39	824.056	784.337	1154.61	345.531	809.076
40	1346.55	549.307	797.247	2107.56	731.958	1375.61	1753.24	431.674	1321.57
41	1152.92	583.317	569.605	1133.03	343.915	789.119	1184.14	336.745	847.396
42	1201.82	649.176	552.643	2630.63	1512.29	1118.34	1179.46	466.046	713.41
43	1394.39	704.191	690.198	1508.48	1400.32	108.168	1925.07	470.098	1454.97
44	1638.72	821.557	817.168	1266.03	956.313	309.718	1308.65	482.28	826.374
45	3488.95	1335.03	2153.92	946.091	717.235	228.856	1513.72	544.027	969.697
46	2916.53	1980.54	935.993	2478.39	2151.71	326.68	1971.21	493.303	1477.91
47	4364.09	2464.67	1899.42	1324.17	956.313	367.861	1607.72	454.512	1153.2
48				958.54	717.235	241.305	1904.26	467.128	1437.13
49				1563.3	1229.55	333.751	2024.07	434.389	1589.68
50				1001.32	956.313	45.004	1542.6	365.266	1177.33
51				1067.9	956.313	111.588	1622.18	452.001	1170.18
52				2357.25	1878.47	478.773	1600.01	370.864	1229.14
53				1073.03	956.313	116.716	1330.64	439.13	891.506
54				2297.6	1852.79	444.808	895.438	295.016	600.422
55				3886.4	3242.38	644.024	931.012	471.426	459.586
56							1775.58	611.522	1164.05
57							1249.57	632.915	616.66
58							1004.43	375.922	628.506
59							1365.61	530.484	835.123
60							2496.69	247.801	2248.89
61							974.289	469.487	504.802
62							1407.79	408.683	999.106
63							1339.03	530.347	808.682
64							1451.74	309.369	1142.38
65							1101.97	371.243	730.726
66							1896.39	613.025	1283.37
67							5198.46	3678.15	1520.31
